# Supplementary material for: T cell LFA-1-induced proinflammatory mRNA stabilization is mediated by the p38 pathway kinase MK2 in a process regulated by hnRNPs C, H1 and K
Source: PLoS One. 2018 Jul 26;13(7):e0201103. doi: 10.1371/journal.pone.0201103 (PMC6065199; doi:10.1371/journal.pone.0201103)
Supplement: S1 Table — (XLSX) [file pone.0201103.s001.xlsx]

## Sheet: Summary
Supplementary data for Rao et al. T cell LFA-1-induced proinflammatory mRNA stabilization is mediated by the p38 pathway kinase MK2 in a process regulated by hnRNPs C, H1 and K
HuR-GST pulldown gel
LC-MS/MS identification of proteins from Jurkat cell extract
EF-1a
Coronin-like protein
Polyadenylate Binding Protein I/ II
RNA polymerase-b
DNA Gyrase
NF-AT
Y-Box Binding Protein
hnRNP-A1
hnRNP-A2/B1
hnRNP-A3
Ribonucleoprotein ELAV-L4
Phospohopeptide analyses summary
				Control Sample		LFA-1 activated sample
Number of peptides identified				194		87
Number of phosphopeptides				67		42
Number of distinct proteins				32		31

## Sheet: Normalized Final data
Enrichment followed by iTRAQ																							Control 1	Control 2	LFA1	LFA2	Ratio Calculations based on Summed areas of (114+115) and (116+117)					Ratio Calculations based on individual channels							Control Ratios
Original List#	Peptide #	N	Unused	Total	%Cov	Accessions	Names	Used	Annotation	Conf	Sequence	phospho tag	Modifications	Cleavages	dMass	Prec MW	Prec m/z	Theor MW	Theor m/z	Theor z	Sc	Time	Area 114	Area 115	Area 116	Area 117	Total Control Area(114+115)	Total LFA Area(116+117)	Ratio(LFA/Control)	log2(LFA/Control) from summed areas	Normalized log2(LFA/Control) from summed areas	117/114	116/115	log2(117/114)	log2(116/115)	Normalized log2(117/114)	Normalized log2(116/115)	Log2 Average of the two normalized LFA/Control ratios	114/115	117/116	log2(114/115)	log2(117/116)	normalized log2(114/115)	normalized log2(117/116)
133	163	3	18.09	18.09	55.5944	IPI:IPI00465028.7	TPI1 Isoform 1 of Triosephosphate isomerase	1	auto	99	FFVGGNWK		iTRAQ4plex@N-term; iTRAQ4plex(K)@8		-0.0108684	1241.67	621.842	1241.68	621.847	2	13	46.3846	86.75	320.14	0	51.65	406.89	51.65	0.126938	-2.9778	-2.91257	0.595389	0	-0.748095		-1.16551			0.270975		-1.88377		-0.528762
209	162	7	7.43	7.43	31.3364	IPI:IPI00465248.5	ENO1 Isoform alpha-enolase of Alpha-enolase	1	auto	99	DATNVGDEGGFAPNILENK		iTRAQ4plex@N-term; iTRAQ4plex(K)@19		-0.0146542	2248.11	750.376	2248.12	750.381	3	22	43.2999	187.76	528.63	0	103.08	716.39	103.08	0.143888	-2.79698	-2.73175	0.548999	0	-0.865125		-1.28254			0.355182		-1.49337		-0.138363
346	161	15	4	4	30.9735	IPI:IPI00784459.1	CFL1 24 kDa protein	1	auto	99	ASGVAVSDGVIK	1	Protein Terminal Acetyl@N-term; Phospho(S)@2; iTRAQ4plex(K)@12		-0.027567	1367.65	684.835	1367.68	684.848	2	15	38.1848	147.4	153.28	0	45.7	300.68	45.7	0.151989	-2.71796	-2.65273	0.310041	0	-1.68947		-2.10688			0.961639		-0.0564329		1.29857
523	160	28	2.01	2.01	27.9006	IPI:IPI00788737.1	GAPDH 39 kDa protein	1	auto	99	WGDAGAEYVVESTGVFTTMEK		iTRAQ4plex@N-term; iTRAQ4plex(K)@21		-0.0500176	2564.18	855.736	2564.23	855.752	3	22	54.5694	102.58	335.24	50.17	16.7	437.82	66.87	0.152734	-2.71091	-2.64568	0.1628	0.149654	-2.61883	-2.7403	-3.03624	-2.53114	-2.78369	0.30599	0.332868	-1.70844	-1.58698	-0.35344	-0.82702
223	159	7	7.43	7.43	31.3364	IPI:IPI00465248.5	ENO1 Isoform alpha-enolase of Alpha-enolase	1	auto	99	DYPVVSIEDPFDQDDWGAWQK		iTRAQ4plex@N-term; iTRAQ4plex(K)@21		-0.0244099	2797.29	933.436	2797.31	933.444	3	17	56.9462	48.79	133.67	0	28.44	182.46	28.44	0.15587	-2.68159	-2.61636	0.582906	0	-0.778664		-1.19608			0.365003		-1.45402		-0.0990132
648	158	33	2	2	9.08163	IPI:IPI00019502.3	MYH9 Myosin-9	1	auto	99	DFSALESQLQDTQELLQEENR		iTRAQ4plex@N-term		-0.875609	2635.39	879.472	2636.27	879.764	3	22	54.7975	23.92	88.58	0	17.55	112.5	17.55	0.156	-2.68038	-2.61515	0.733696	0	-0.446746		-0.86416			0.270038		-1.88876		-0.533758
512	157	28	2.01	2.01	27.9006	IPI:IPI00788737.1	GAPDH 39 kDa protein	1	auto	99	WGDAGAEYVVESTGVFTTMEK		iTRAQ4plex@N-term; iTRAQ4plex(K)@21		-0.0538626	2564.18	855.734	2564.23	855.752	3	22	54.6574	117.93	322.03	59.66	15.17	439.96	74.83	0.170084	-2.55568	-2.49045	0.128636	0.185262	-2.95864	-2.43236	-3.37605	-2.2232	-2.79963	0.366208	0.254274	-1.44926	-1.97554	-0.0942592	-1.21559
134	156	3	18.09	18.09	55.5944	IPI:IPI00465028.7	TPI1 Isoform 1 of Triosephosphate isomerase	1	auto	99	HVFGESDELIGQK		iTRAQ4plex@N-term; iTRAQ4plex(K)@13		-0.0196288	1745.9	582.974	1745.92	582.98	3	15	38.3873	23.74	97.27	0	22.95	121.01	22.95	0.189654	-2.39856	-2.33333	0.966723	0	-0.0488258		-0.466239			0.244063		-2.03467		-0.67967
823	155	55	1.52	1.52	3.82775	IPI:IPI00219097.4	HMGB2 High mobility group protein B2	1	auto	97	DKQPYEQK		iTRAQ4plex@N-term; iTRAQ4plex(K)@2; iTRAQ4plex(K)@8	missed K-Q@2	-0.0155186	1466.79	489.939	1466.81	489.944	3	12	25.4995	11.13	32.77	3.18	5.22	43.9	8.4	0.191344	-2.38576	-2.32053	0.469003	0.09704	-1.09233	-3.36528	-1.50975	-3.15612	-2.33293	0.33964	1.64151	-1.55792	0.715023	-0.202917	1.47498
136	154	3	18.09	18.09	55.5944	IPI:IPI00465028.7	TPI1 Isoform 1 of Triosephosphate isomerase	1	auto	99	SNVSDAVAQSTR		iTRAQ4plex@N-term		-0.0187695	1377.68	689.846	1377.7	689.856	2	21	28.863	144.3	547.43	105.72	34.29	691.73	140.01	0.202406	-2.30468	-2.23945	0.23763	0.193121	-2.07321	-2.37243	-2.49063	-2.16327	-2.32695	0.263595	0.324347	-1.9236	-1.62439	-0.568598	-0.864432
148	153	3	18.09	18.09	55.5944	IPI:IPI00465028.7	TPI1 Isoform 1 of Triosephosphate isomerase	1	auto	99	FFVGGNWK		iTRAQ4plex@N-term; iTRAQ4plex(K)@8		0.0220887	1241.7	621.858	1241.68	621.847	2	13	46.2964	244.11	1061.4	194.79	77.13	1305.51	271.92	0.208286	-2.26336	-2.19813	0.315964	0.183522	-1.66217	-2.44598	-2.07958	-2.23682	-2.1582	0.229989	0.395965	-2.12037	-1.33656	-0.76536	-0.576599
522	152	28	2.01	2.01	27.9006	IPI:IPI00788737.1	GAPDH 39 kDa protein	1	auto	99	WGDAGAEYVVESTGVFTTMEK		iTRAQ4plex@N-term; iTRAQ4plex(K)@21		-0.0113845	2564.22	855.748	2564.23	855.752	3	20	54.4815	58.78	169.72	28.81	19	228.5	47.81	0.209234	-2.25681	-2.19158	0.323239	0.16975	-1.62933	-2.55852	-2.04674	-2.34936	-2.19805	0.346335	0.659493	-1.52976	-0.60057	-0.174754	0.159386
147	151	3	18.09	18.09	55.5944	IPI:IPI00465028.7	TPI1 Isoform 1 of Triosephosphate isomerase	1	auto	99	FFVGGNWK		iTRAQ4plex@N-term; iTRAQ4plex(K)@8		0.0196475	1241.7	621.857	1241.68	621.847	2	14	46.2083	291.56	1207.09	218.43	99.66	1498.65	318.09	0.212251	-2.23616	-2.17093	0.341816	0.180956	-1.54871	-2.46629	-1.96612	-2.25713	-2.11163	0.24154	0.456256	-2.04967	-1.13208	-0.694663	-0.372128
356	150	16	4	4	35.0575	IPI:IPI00793319.1; IPI:IPI00219757.13	GSTP1 19 kDa protein; GSTP1 Glutathione S-transferase P	1	auto	99	MLLADQGQSWKEEVVTVETWQEGSLK		iTRAQ4plex@N-term; iTRAQ4plex(K)@11; iTRAQ4plex(K)@26		-0.0288584	3422.75	856.694	3422.78	856.701	4	15	56.7342	92.34	210.54	39.93	28.17	302.88	68.1	0.224842	-2.15302	-2.08779	0.305068	0.189655	-1.7128	-2.39855	-2.13021	-2.18939	-2.1598	0.438586	0.705485	-1.18907	-0.503314	0.165938	0.256643
137	149	3	18.09	18.09	55.5944	IPI:IPI00465028.7	TPI1 Isoform 1 of Triosephosphate isomerase	1	auto	99	TATPQQAQEVHEK		iTRAQ4plex@N-term; iTRAQ4plex(K)@13		0.0338536	1753.95	585.659	1753.92	585.647	3	21	26.2414	34.03	119.37	26.97	8.29	153.4	35.26	0.229857	-2.12119	-2.05596	0.243609	0.225936	-2.03736	-2.14601	-2.45478	-1.93686	-2.19582	0.28508	0.307379	-1.81056	-1.70191	-0.455556	-0.941955
244	148	8	6.6	6.6	52.5	IPI:IPI00644968.1	- Similar to Heterogeneous nuclear ribonucleoprotein A1	1	auto	99	GFGFVTYATVEEVDAAMNARPHK		iTRAQ4plex@N-term; iTRAQ4plex(K)@23		0.0099332	2797.42	700.362	2797.41	700.36	4	20	57.6768	39.45	67.48	12.61	12.3	106.93	24.91	0.232956	-2.10187	-2.03664	0.311787	0.18687	-1.68137	-2.41989	-2.09878	-2.21074	-2.15476	0.584618	0.975416	-0.774435	-0.03591	0.58057	0.724047
747	147	41	2	2	59.375	IPI:IPI00456429.3	UBA52 ubiquitin and ribosomal protein L40 precursor	1	auto	99	TLSDYNIQK		iTRAQ4plex@N-term; iTRAQ4plex(K)@9		0.0107663	1368.76	685.387	1368.75	685.382	2	16	35.6793	128.09	649.71	123.08	65.78	777.8	188.86	0.242813	-2.04208	-1.97685	0.513545	0.189438	-0.961437	-2.4002	-1.37885	-2.19104	-1.78495	0.197149	0.534449	-2.34264	-0.903875	-0.987633	-0.143919
740	146	41	2	2	59.375	IPI:IPI00456429.3	UBA52 ubiquitin and ribosomal protein L40 precursor	1	auto	99	TLSDYNIQK		iTRAQ4plex@N-term; iTRAQ4plex(K)@9		0.00283213	1368.75	685.383	1368.75	685.382	2	16	35.7153	105.47	551.12	101.05	63.83	656.59	164.88	0.251116	-1.99358	-1.92835	0.605196	0.183354	-0.724526	-2.4473	-1.14194	-2.23814	-1.69004	0.191374	0.631667	-2.38553	-0.662763	-1.03053	0.0971937
456	145	22	2.18	6	26.9795	IPI:IPI00414696.1; IPI:IPI00396378.3	HNRPA2B1 Isoform A2 of Heterogeneous nuclear ribonucleoproteins A2/B1; HNRPA2B1 Isoform B1 of Heterogeneous nuclear ribonucleoproteins A2/B1	1	auto	99	IDTIEIITDR		iTRAQ4plex@N-term		0.0191579	1331.76	666.888	1331.74	666.878	2	17	45.944	92.22	416.35	73.75	58.81	508.57	132.56	0.260652	-1.9398	-1.87457	0.637714	0.177135	-0.649018	-2.49708	-1.06643	-2.28793	-1.67718	0.221496	0.797424	-2.17465	-0.326582	-0.81964	0.433375
26	144	1	24.11	24.11	64.8	IPI:IPI00021439.1	ACTB Actin, cytoplasmic 1	1	auto	99	DDDIAALVVDNGSGMCK		Protein Terminal Acetyl@N-term; Carbamidomethyl(C)@16; iTRAQ4plex(K)@17	cleaved M-D@N-term	0.0446811	1964.94	983.477	1964.89	983.454	2	21	49.9636	113.42	231.6	0	97.09	345.02	97.09	0.281404	-1.82929	-1.76405	0.856022	0	-0.22428		-0.641694			0.489724		-1.02996		0.325045
385	143	18	3.3	3.3	17.931	IPI:IPI00072377.1	SET Isoform 1 of Protein SET	1	auto	99	EQQEAIEHIDEVQNEIDRLNEQASEEILK		iTRAQ4plex@N-term; Oxidation(D)@10; Dehydrated(E)@11; Deamidated(N)@20; iTRAQ4plex(K)@29	missed R-L@18	0.159284	3735.99	935.005	3735.83	934.965	4	19	55.5635	112.78	261.26	72.23	35.15	374.04	107.38	0.287082	-1.80047	-1.73524	0.311669	0.276468	-1.68191	-1.85482	-2.09933	-1.64566	-1.87249	0.431677	0.48664	-1.21198	-1.03907	0.14303	-0.279117
163	142	3	18.09	18.09	55.5944	IPI:IPI00465028.7	TPI1 Isoform 1 of Triosephosphate isomerase	1	auto	99	VIADNVKDWSK		iTRAQ4plex@N-term; iTRAQ4plex(K)@7; iTRAQ4plex(K)@11		-0.0219308	1705.95	569.658	1705.97	569.665	3	17	38.8282	168.66	364.66	114.26	41.64	533.32	155.9	0.29232	-1.77438	-1.70915	0.246887	0.313333	-2.01808	-1.67423	-2.43549	-1.46508	-1.95028	0.462513	0.364432	-1.11243	-1.45628	0.242571	-0.696322
382	141	18	3.3	3.3	17.931	IPI:IPI00072377.1	SET Isoform 1 of Protein SET	1	auto	99	EQQEAIEHIDEVQNEIDRLNEQASEEILK		iTRAQ4plex@N-term; Dehydrated(E)@15; Oxidation(D)@17; Deamidated(Q)@22; iTRAQ4plex(K)@29	missed R-L@18	0.0567509	3735.89	934.979	3735.83	934.965	4	19	55.4755	54.88	200.96	41.45	33.46	255.84	74.91	0.2928	-1.77201	-1.70678	0.609694	0.20626	-0.713843	-2.27746	-1.13126	-2.06831	-1.59978	0.273089	0.807238	-1.87256	-0.308935	-0.517551	0.451022
387	140	19	2.86	2.86	15.575	IPI:IPI00827674.1; IPI:IPI00604620.3; IPI:IPI00183526.5	NCL Isoform 2 of Nucleolin; NCL Isoform 1 of Nucleolin; NCL NCL protein	1	auto	99	TLVLSNLSYSATEETLQEVFEK		iTRAQ4plex@N-term; iTRAQ4plex(K)@22		-1.00551	2787.46	930.16	2788.46	930.495	3	19	58.7949	50.19	168.62	46.1	21.41	218.81	67.51	0.308533	-1.69651	-1.63127	0.426579	0.273396	-1.22912	-1.87094	-1.64653	-1.66178	-1.65416	0.297652	0.464425	-1.7483	-1.10648	-0.393299	-0.346525
443	139	22	2.18	6	26.9795	IPI:IPI00414696.1; IPI:IPI00396378.3	HNRPA2B1 Isoform A2 of Heterogeneous nuclear ribonucleoproteins A2/B1; HNRPA2B1 Isoform B1 of Heterogeneous nuclear ribonucleoproteins A2/B1	1	auto	99	IDTIEIITDR		iTRAQ4plex@N-term		-0.0228319	1331.72	666.867	1331.74	666.878	2	16	45.8559	67.48	315.84	81.89	37.86	383.32	119.75	0.312402	-1.67852	-1.61329	0.561055	0.259277	-0.833786	-1.94743	-1.2512	-1.73828	-1.49474	0.213652	0.462328	-2.22666	-1.11301	-0.871657	-0.353056
138	138	3	18.09	18.09	55.5944	IPI:IPI00465028.7	TPI1 Isoform 1 of Triosephosphate isomerase	1	auto	99	VIADNVKDWSK		iTRAQ4plex@N-term; iTRAQ4plex(K)@7; iTRAQ4plex(K)@11		-0.0294377	1705.94	569.655	1705.97	569.665	3	18	38.8904	168.99	350.31	121.54	43.46	519.3	165	0.317735	-1.6541	-1.58887	0.257175	0.34695	-1.95918	-1.5272	-2.37659	-1.31805	-1.84732	0.482401	0.357578	-1.05169	-1.48367	0.303311	-0.723715
216	137	7	7.43	7.43	31.3364	IPI:IPI00465248.5	ENO1 Isoform alpha-enolase of Alpha-enolase	1	auto	99	DATNVGDEGGFAPNILENK		iTRAQ4plex@N-term; iTRAQ4plex(K)@19		0.0053032	2248.13	750.383	2248.12	750.381	3	23	43.3881	295.83	909.12	277.25	107.95	1204.95	385.2	0.319681	-1.64529	-1.58006	0.364906	0.304965	-1.45441	-1.71328	-1.87182	-1.50413	-1.68797	0.325403	0.38936	-1.6197	-1.36082	-0.264697	-0.600868
160	136	3	18.09	18.09	55.5944	IPI:IPI00465028.7	TPI1 Isoform 1 of Triosephosphate isomerase	1	auto	99	TATPQQAQEVHEK		iTRAQ4plex@N-term; iTRAQ4plex(K)@13		0.00327667	1753.92	585.648	1753.92	585.647	3	16	26.1542	10.4	67.02	17.23	7.74	77.42	24.97	0.322526	-1.63251	-1.56728	0.744231	0.257087	-0.426178	-1.95967	-0.843592	-1.75051	-1.29705	0.155178	0.449216	-2.68801	-1.15452	-1.333	-0.394561
159	135	3	18.09	18.09	55.5944	IPI:IPI00465028.7	TPI1 Isoform 1 of Triosephosphate isomerase	1	auto	99	SNVSDAVAQSTR		iTRAQ4plex@N-term		-0.0230417	1377.67	689.844	1377.7	689.856	2	14	29.0026	45.45	138.7	42.6	19.41	184.15	62.01	0.336736	-1.57031	-1.50508	0.427063	0.307138	-1.22748	-1.70304	-1.64489	-1.49389	-1.56939	0.327686	0.455634	-1.60962	-1.13405	-0.25461	-0.374097
139	134	3	18.09	18.09	55.5944	IPI:IPI00465028.7	TPI1 Isoform 1 of Triosephosphate isomerase	1	auto	99	VVLAYEPVWAIGTGK		iTRAQ4plex@N-term; iTRAQ4plex(K)@15		-1.01622	1889.07	630.697	1890.09	631.036	3	16	52.8366	52.87	94.11	33.46	17.78	146.98	51.24	0.348619	-1.52028	-1.45505	0.336297	0.355541	-1.57219	-1.49191	-1.98961	-1.28276	-1.63618	0.561789	0.531381	-0.831899	-0.912182	0.523106	-0.152226
792	133	50	2	2	10.1322	IPI:IPI00382804.1	EEF1A1 EEF1A protein (Fragment)	1	auto	99	SVEMHHEALSEALPRDNVGFNVK	1	iTRAQ4plex@N-term; Phospho(S)@10; Oxidation(P)@14; Deamidated(R)@15; Deamidated(N)@17; iTRAQ4plex(K)@23	missed R-D@15	0.0168165	2964.41	742.11	2964.39	742.106	4	17	42.4183	331.23	814.5	250.72	151.6	1145.73	402.32	0.351147	-1.50985	-1.44462	0.457688	0.307821	-1.12756	-1.69984	-1.54498	-1.49068	-1.51783	0.406667	0.604659	-1.29808	-0.725807	0.0569238	0.0341492
168	132	3	18.09	18.09	55.5944	IPI:IPI00465028.7	TPI1 Isoform 1 of Triosephosphate isomerase	1	auto	99	VVLAYEPVWAIGTGK		iTRAQ4plex@N-term; iTRAQ4plex(K)@15		0.0301713	1890.12	631.046	1890.09	631.036	3	17	52.9246	85.47	180.09	56.32	42.57	265.56	98.89	0.372383	-1.42514	-1.35991	0.498069	0.312733	-1.00558	-1.677	-1.42299	-1.46784	-1.44542	0.474596	0.755859	-1.07523	-0.40381	0.279777	0.356146
221	131	7	7.43	7.43	31.3364	IPI:IPI00465248.5	ENO1 Isoform alpha-enolase of Alpha-enolase	1	auto	99	DYPVVSIEDPFDQDDWGAWQK		iTRAQ4plex@N-term; iTRAQ4plex(K)@21		0.0510253	2797.36	933.461	2797.31	933.444	3	20	56.4178	95.45	216.6	80.3	37.03	312.05	117.33	0.375997	-1.41121	-1.34597	0.387952	0.370729	-1.36605	-1.43156	-1.78346	-1.22241	-1.50294	0.440674	0.461146	-1.18222	-1.11671	0.172789	-0.356749
141	130	3	18.09	18.09	55.5944	IPI:IPI00465028.7	TPI1 Isoform 1 of Triosephosphate isomerase	1	auto	96	VVFEQTK		iTRAQ4plex@N-term; iTRAQ4plex(K)@7		0.00293026	1137.67	569.841	1137.66	569.839	2	12	33.83	275.42	756.74	272.07	116.95	1032.16	389.02	0.376899	-1.40775	-1.34252	0.424624	0.359529	-1.23574	-1.47582	-1.65316	-1.26666	-1.45991	0.363956	0.429853	-1.45816	-1.21809	-0.103159	-0.45813
282	129	10	4.27	4.27	18.638	IPI:IPI00848316.1	- Glucose phosphate isomerase	1	auto	99	DVMPEVNK		iTRAQ4plex@N-term; iTRAQ4plex(K)@8		0.00741599	1218.66	610.337	1218.65	610.333	2	14	33.5139	196.11	390.88	152.55	69.08	586.99	221.63	0.37757	-1.40518	-1.33995	0.352251	0.390273	-1.50532	-1.35744	-1.92274	-1.14829	-1.53551	0.501714	0.452835	-0.995063	-1.14294	0.359942	-0.382986
210	128	7	7.43	7.43	31.3364	IPI:IPI00465248.5	ENO1 Isoform alpha-enolase of Alpha-enolase	1	auto	99	DYPVVSIEDPFDQDDWGAWQK		iTRAQ4plex@N-term; iTRAQ4plex(K)@21		-0.0255085	2797.29	933.436	2797.31	933.444	3	21	56.8582	135.05	277.1	107.39	49.64	412.15	157.03	0.381002	-1.39213	-1.3269	0.367568	0.38755	-1.44392	-1.36755	-1.86133	-1.15839	-1.50986	0.487369	0.46224	-1.03691	-1.11328	0.318092	-0.353328
222	127	7	7.43	7.43	31.3364	IPI:IPI00465248.5	ENO1 Isoform alpha-enolase of Alpha-enolase	1	auto	99	DYPVVSIEDPFDQDDWGAWQK		iTRAQ4plex@N-term; iTRAQ4plex(K)@21		-0.0194664	2797.29	933.438	2797.31	933.444	3	22	56.5059	204.7	541.96	186.47	98.64	746.66	285.11	0.381847	-1.38893	-1.3237	0.481876	0.344066	-1.05327	-1.53924	-1.47068	-1.33009	-1.40038	0.377703	0.528986	-1.40468	-0.918699	-0.0496702	-0.158742
232	126	8	6.6	6.6	52.5	IPI:IPI00644968.1	- Similar to Heterogeneous nuclear ribonucleoprotein A1	1	auto	99	GFGFVTYATVEEVDAAMNARPHK		iTRAQ4plex@N-term; iTRAQ4plex(K)@23		0.0035859	2797.41	700.361	2797.41	700.36	4	20	57.7648	33.95	72.98	20.59	20.56	106.93	41.15	0.384831	-1.3777	-1.31247	0.605596	0.282132	-0.723571	-1.82556	-1.14098	-1.6164	-1.37869	0.465196	0.998543	-1.10409	-0.00210357	0.250916	0.757853
348	125	15	4	4	30.9735	IPI:IPI00784459.1	CFL1 24 kDa protein	1	auto	99	ASGVAVSDGVIK	1	Protein Terminal Acetyl@N-term; Phospho(S)@2; iTRAQ4plex(K)@12		-0.0252478	1367.66	684.836	1367.68	684.848	2	18	38.273	102.84	223	68.06	60.38	325.84	128.44	0.394181	-1.34307	-1.27784	0.587126	0.305202	-0.768259	-1.71216	-1.18567	-1.50301	-1.34434	0.461166	0.887158	-1.11664	-0.172736	0.238363	0.58722
275	124	10	4.27	4.27	18.638	IPI:IPI00848316.1	- Glucose phosphate isomerase	1	auto	99	DVMPEVNK		iTRAQ4plex@N-term; iTRAQ4plex(K)@8		0.00265551	1218.65	610.335	1218.65	610.333	2	13	33.3901	124.35	324.04	116.96	63.3	448.39	180.26	0.402016	-1.31467	-1.24944	0.509047	0.360943	-0.974129	-1.47016	-1.39154	-1.261	-1.32627	0.383749	0.541211	-1.38177	-0.885738	-0.0267603	-0.125781
704	123	37	2	2	28.1609	IPI:IPI00645208.1; IPI:IPI00221354.1	FUS 53 kDa protein; FUS Isoform Short of RNA-binding protein FUS	1	auto	99	APKPDGPGGGPGGSHMGGNYGDDR		iTRAQ4plex@N-term; iTRAQ4plex(K)@3		-0.0155624	2540.16	636.046	2540.17	636.05	4	15	29.5017	97.84	155.21	64.5	37.87	253.05	102.37	0.404545	-1.30563	-1.2404	0.387061	0.415566	-1.36937	-1.26685	-1.78678	-1.05769	-1.42224	0.630372	0.587132	-0.665725	-0.768244	0.68928	-0.00828723
195	122	6	7.52	7.52	73.1343	IPI:IPI00744618.1	STMN1 Stathmin 1 variant (Fragment)	1	auto	99	DLSLEEIQK		iTRAQ4plex@N-term; iTRAQ4plex(K)@9		-0.028451	1361.74	681.875	1361.76	681.89	2	16	39.5958	165.34	370.3	146.23	70.49	535.64	216.72	0.4046	-1.30543	-1.2402	0.426334	0.394896	-1.22995	-1.34046	-1.64736	-1.1313	-1.38933	0.446503	0.482049	-1.16326	-1.05275	0.191746	-0.292792
245	121	8	6.6	6.6	52.5	IPI:IPI00644968.1	- Similar to Heterogeneous nuclear ribonucleoprotein A1	1	auto	99	GFGFVTYATVEEVDAAMNARPHK		iTRAQ4plex@N-term; iTRAQ4plex(K)@23		-1.01516	2796.4	700.106	2797.41	700.36	4	18	57.8268	23.63	52.03	19	12.02	75.66	31.02	0.409992	-1.28633	-1.2211	0.508675	0.365174	-0.975183	-1.45334	-1.3926	-1.24419	-1.31839	0.454161	0.632632	-1.13872	-0.660563	0.216281	0.099394
281	120	10	4.27	4.27	18.638	IPI:IPI00848316.1	- Glucose phosphate isomerase	1	auto	99	DVMPEVNK		iTRAQ4plex@N-term; iTRAQ4plex(K)@8		0.00985726	1218.66	610.338	1218.65	610.333	2	14	33.4259	135.66	347.83	129.31	69.18	483.49	198.49	0.410536	-1.28442	-1.21919	0.509951	0.371762	-0.971568	-1.42755	-1.38898	-1.21839	-1.30369	0.390018	0.534993	-1.35839	-0.902407	-0.00338185	-0.14245
650	119	33	2	2	9.08163	IPI:IPI00019502.3	MYH9 Myosin-9	1	auto	99	DFSALESQLQDTQELLQEENR		iTRAQ4plex@N-term		0.0113047	2636.28	879.767	2636.27	879.764	3	23	54.8855	34.37	103.41	50.52	11.49	137.78	62.01	0.450065	-1.15179	-1.08656	0.334303	0.488541	-1.58077	-1.03345	-1.99818	-0.824294	-1.41124	0.332366	0.227435	-1.58915	-2.13648	-0.234149	-1.37652
693	118	36	2	2	27.0784	IPI:IPI00743604.1; IPI:IPI00552356.1; IPI:IPI00218345.4; IPI:IPI00179709.4	- 46 kDa protein; TUBA3C;TUBA3D alpha-tubulin isotype H2-alpha; TUBA3C;TUBA3D Isoform 2 of Tubulin alpha-3C/D chain; TUBA3C;TUBA3D Isoform 1 of Tubulin alpha-3C/D chain	1	auto	99	AVCMLSNTTAIAEAWAR		iTRAQ4plex@N-term; Carbamidomethyl(C)@3		-0.00294731	2008	670.339	2008	670.34	3	19	54.2436	15.61	24.63	11.16	7	40.24	18.16	0.451292	-1.14787	-1.08264	0.44843	0.453106	-1.15704	-1.14208	-1.57446	-0.932924	-1.25369	0.63378	0.62724	-0.657946	-0.67291	0.697059	0.0870463
135	117	3	18.09	18.09	55.5944	IPI:IPI00465028.7	TPI1 Isoform 1 of Triosephosphate isomerase	1	auto	99	KQSLGELIGTLNAAK		iTRAQ4plex@N-term; iTRAQ4plex(K)@1; iTRAQ4plex(K)@15	missed K-Q@1	0.0186444	1974.2	659.075	1974.18	659.069	3	21	47.0017	46.48	91.08	38.8	23.98	137.56	62.78	0.456383	-1.13168	-1.06645	0.515921	0.425999	-0.954778	-1.23108	-1.37219	-1.02192	-1.19706	0.510321	0.618041	-0.970524	-0.694225	0.384481	0.0657315
349	116	15	4	4	30.9735	IPI:IPI00784459.1	CFL1 24 kDa protein	1	auto	99	ASGVAVSDGVIK	1	Protein Terminal Acetyl@N-term; Phospho(S)@2; iTRAQ4plex(K)@12		-0.0243933	1367.66	684.836	1367.68	684.848	2	16	38.3612	59.93	166.24	66.09	37.71	226.17	103.8	0.458947	-1.1236	-1.05837	0.629234	0.397558	-0.668331	-1.33076	-1.08574	-1.12161	-1.10368	0.360503	0.570586	-1.47192	-0.809485	-0.116912	-0.0495283
357	115	16	4	4	35.0575	IPI:IPI00793319.1; IPI:IPI00219757.13	GSTP1 19 kDa protein; GSTP1 Glutathione S-transferase P	1	auto	99	DQQEAALVDMVNDGVEDLR		iTRAQ4plex@N-term		-0.0212052	2260.06	754.359	2260.08	754.366	3	21	55.2115	18.23	53.21	26.72	7.31	71.44	34.03	0.476344	-1.06992	-1.00469	0.400987	0.502161	-1.31837	-0.993777	-1.73578	-0.784622	-1.2602	0.342605	0.273578	-1.54538	-1.86998	-0.190378	-1.11002
355	114	16	4	4	35.0575	IPI:IPI00793319.1; IPI:IPI00219757.13	GSTP1 19 kDa protein; GSTP1 Glutathione S-transferase P	1	auto	99	DQQEAALVDMVNDGVEDLR		iTRAQ4plex@N-term		-0.0230361	2260.05	754.358	2260.08	754.366	3	22	55.0974	11.73	55.03	16.54	15.36	66.76	31.9	0.477831	-1.06543	-1.0002	1.30946	0.300563	0.388975	-1.73426	-0.0284385	-1.5251	-0.776771	0.213156	0.928658	-2.23002	-0.106781	-0.87501	0.653175
153	113	3	18.09	18.09	55.5944	IPI:IPI00465028.7	TPI1 Isoform 1 of Triosephosphate isomerase	1	auto	99	KQSLGELIGTLNAAK	1	iTRAQ4plex@N-term; iTRAQ4plex(K)@1; Phospho(S)@3; iTRAQ4plex(K)@15	missed K-Q@1	0.0323656	2054.18	685.735	2054.15	685.724	3	19	47.5305	42.64	118.99	54.32	26.49	161.63	80.81	0.499969	-1.00009	-0.934858	0.621248	0.456509	-0.68676	-1.13128	-1.10417	-0.922129	-1.01315	0.358349	0.487666	-1.48056	-1.03604	-0.125556	-0.276079
181	112	4	9.05	9.05	87.013	IPI:IPI00783680.2	SOD1 Superoxide dismutase	1	auto	99	LACGVIGIAQ		iTRAQ4plex@N-term; Carbamidomethyl(C)@3		0.0121454	1144.65	573.333	1144.64	573.327	2	14	43.5024	26.33	126.72	48.37	28.88	153.05	77.25	0.504737	-0.986396	-0.921165	1.09685	0.381708	0.133363	-1.38946	-0.28405	-1.1803	-0.732177	0.207781	0.597064	-2.26686	-0.744042	-0.91186	0.0159147
681	111	35	2	2	29.646	IPI:IPI00759822.1; IPI:IPI00477313.3; IPI:IPI00216592.2	HNRPC Isoform 3 of Heterogeneous nuclear ribonucleoproteins C1/C2; HNRPC Isoform C2 of Heterogeneous nuclear ribonucleoproteins C1/C2; HNRPC Isoform C1 of Heterogeneous nuclear ribonucleoproteins C1/C2	1	auto	99	VDSLLENLEK		iTRAQ4plex@N-term; iTRAQ4plex(K)@10		0.00377759	1446.82	724.418	1446.82	724.416	2	17	47.9353	70.91	306.45	130.17	60.51	377.36	190.68	0.5053	-0.984788	-0.919557	0.853335	0.424767	-0.228816	-1.23525	-0.646229	-1.0261	-0.836164	0.231392	0.464854	-2.11159	-1.10515	-0.756586	-0.345195
555	110	30	2	24.1	60.1485	IPI:IPI00848058.1; IPI:IPI00021440.1	ACTB Actin, cytoplasmic 2; ACTG1;PSPHL Actin, cytoplasmic 2	1	auto	99	EEEIAALVIDNGSGMCK		Protein Terminal Acetyl@N-term; Carbamidomethyl(C)@16; iTRAQ4plex(K)@17	cleaved M-E@N-term	0.0426856	2021	1011.51	2020.96	1011.49	2	19	55.8016	42.21	89.22	37.6	29.45	131.43	67.05	0.510157	-0.970985	-0.905755	0.697702	0.42143	-0.519317	-1.24663	-0.936731	-1.03748	-0.987105	0.4731	0.783245	-1.07978	-0.352465	0.275223	0.407491
231	109	8	6.6	6.6	52.5	IPI:IPI00644968.1	- Similar to Heterogeneous nuclear ribonucleoprotein A1	1	auto	99	GFAFVTFDDHDSVDK		iTRAQ4plex@N-term; iTRAQ4plex(K)@15		0.0182092	1986.97	663.332	1986.96	663.326	3	13	46.5249	39.53	63.69	28.45	26.67	103.22	55.12	0.534005	-0.905075	-0.839844	0.674677	0.446695	-0.56773	-1.16264	-0.985144	-0.953483	-0.969313	0.620663	0.937434	-0.688119	-0.0932108	0.666886	0.666746
791	108	50	2	2	10.1322	IPI:IPI00382804.1	EEF1A1 EEF1A protein (Fragment)	1	auto	99	SVEMHHEALSEALPRDNVGFNVK	1	iTRAQ4plex@N-term; Phospho(S)@10; Oxidation(P)@14; Deamidated(R)@15; Deamidated(N)@17; iTRAQ4plex(K)@23	missed R-D@15	0.0256051	2964.42	742.112	2964.39	742.106	4	16	42.33	115.15	401.22	158.56	119.7	516.37	278.26	0.538877	-0.891972	-0.826741	1.03951	0.395195	0.0559087	-1.33936	-0.361505	-1.13021	-0.745857	0.287	0.754919	-1.80088	-0.405606	-0.445874	0.354351
172	107	4	9.05	9.05	87.013	IPI:IPI00783680.2	SOD1 Superoxide dismutase	1	auto	99	LACGVIGIAQ		iTRAQ4plex@N-term; Carbamidomethyl(C)@3		0.0111689	1144.65	573.333	1144.64	573.327	2	15	43.5906	18.77	78.08	26.58	25.67	96.85	52.25	0.539494	-0.890321	-0.82509	1.36761	0.34042	0.451655	-1.55461	0.034241	-1.34546	-0.655608	0.240394	0.965764	-2.05652	-0.0502578	-0.701519	0.709699
406	106	21	2.38	2.38	14.847	IPI:IPI00333541.6; IPI:IPI00302592.2	FLNA Filamin-A; FLNA filamin A, alpha	1	auto	99	VSGQGLHEGHTFEPAEFIIDTR		iTRAQ4plex@N-term		0.0269088	2583.31	646.835	2583.28	646.828	4	17	46.9396	28.06	96.61	38.27	29.41	124.67	67.68	0.542873	-0.881313	-0.816082	1.04811	0.396129	0.0677918	-1.33596	-0.349622	-1.1268	-0.738213	0.290446	0.768487	-1.78366	-0.379907	-0.428652	0.380049
27	105	1	24.11	24.11	64.8	IPI:IPI00021439.1	ACTB Actin, cytoplasmic 1	1	auto	99	DDDIAALVVDNGSGMCK		Protein Terminal Acetyl@N-term; Carbamidomethyl(C)@16; iTRAQ4plex(K)@17	cleaved M-D@N-term	0.0382117	1964.93	983.473	1964.89	983.454	2	21	49.9997	179.03	283.05	135.46	115.54	462.08	251	0.543196	-0.880455	-0.815224	0.645367	0.478573	-0.631809	-1.06319	-1.04922	-0.854035	-0.951629	0.632503	0.852946	-0.660856	-0.229475	0.69415	0.530482
263	104	9	6.09	6.09	30.1435	IPI:IPI00010471.5	LCP1 Plastin-2	1	auto	99	VDTDGNGYISFNELNDLFK		iTRAQ4plex@N-term; Deamidated(N)@6; Dehydrated(S)@10; Oxidation(N)@12; Deamidated(N)@15; iTRAQ4plex(K)@19		0.0365025	2448.19	817.072	2448.16	817.06	3	16	58.0551	6.6	43.35	19.71	8.73	49.95	28.44	0.569369	-0.812563	-0.747332	1.32273	0.454671	0.403516	-1.1371	-0.0138981	-0.927949	-0.470923	0.152249	0.442922	-2.71549	-1.17487	-1.36049	-0.414918
790	103	50	2	2	10.1322	IPI:IPI00382804.1	EEF1A1 EEF1A protein (Fragment)	1	auto	99	SVEMHHEALSEALPRDNVGFNVK	1	iTRAQ4plex@N-term; Phospho(S)@10; Methyl(E)@11; Deamidated(R)@15; Deamidated(N)@17; iTRAQ4plex(K)@23	missed R-D@15	0.0456033	2962.46	988.494	2962.41	988.479	3	18	42.3822	171.56	431.18	225.61	126.15	602.74	351.76	0.583602	-0.776944	-0.711713	0.735311	0.523239	-0.443573	-0.934459	-0.860987	-0.725304	-0.793145	0.397885	0.559151	-1.32958	-0.838691	0.0254281	-0.0787343
463	102	24	2.13	2.13	23.166	IPI:IPI00658013.1; IPI:IPI00549248.4	NPM1 nucleophosmin 1 isoform 3; NPM1 Isoform 1 of Nucleophosmin	1	auto	99	VDNDENEHQLSLR		iTRAQ4plex@N-term		-0.032528	1711.79	571.605	1711.82	571.616	3	17	32.3091	13.96	51.53	19.86	18.45	65.49	38.31	0.584975	-0.773554	-0.708323	1.32163	0.385407	0.402322	-1.37555	-0.0150918	-1.16639	-0.590742	0.27091	0.929003	-1.88411	-0.106245	-0.529109	0.653712
151	101	3	18.09	18.09	55.5944	IPI:IPI00465028.7	TPI1 Isoform 1 of Triosephosphate isomerase	1	auto	99	KQSLGELIGTLNAAK	1	iTRAQ4plex@N-term; iTRAQ4plex(K)@1; Phospho(S)@3; iTRAQ4plex(K)@15	missed K-Q@1	0.0252249	2054.18	685.732	2054.15	685.724	3	20	47.4424	45.33	94.58	67.07	16.1	139.91	83.17	0.594454	-0.750364	-0.685133	0.355173	0.709135	-1.49341	-0.495868	-1.91082	-0.286712	-1.09877	0.479277	0.240048	-1.06107	-2.05861	0.293936	-1.29865
261	100	9	6.09	6.09	30.1435	IPI:IPI00010471.5	LCP1 Plastin-2	1	auto	99	FSLVGIGGQDLNEGNR		iTRAQ4plex@N-term		-0.00731536	1818.93	607.316	1818.93	607.319	3	18	46.1202	14.4	81.26	37.48	19.72	95.66	57.2	0.597951	-0.741901	-0.67667	1.36944	0.461236	0.453591	-1.11642	0.0361771	-0.907269	-0.435546	0.177209	0.526147	-2.49648	-0.926461	-1.14147	-0.166505
775	99	46	2	2	22.7848	IPI:IPI00741608.1	LOC642592 similar to eukaryotic translation initiation factor 5A	1	auto	99	EDLRLPEGDLGK		iTRAQ4plex@N-term; iTRAQ4plex(K)@12	cleaved P-E@N-term; missed R-L@4	0.00485888	1628.9	543.975	1628.9	543.973	3	14	38.9164	31.64	80.16	37.04	30.56	111.8	67.6	0.604651	-0.725825	-0.660594	0.965866	0.462076	-0.0501051	-1.1138	-0.467519	-0.904643	-0.686081	0.394711	0.825054	-1.34113	-0.27744	0.0138722	0.482517
668	98	34	2	2	32.2718	IPI:IPI00815882.4	MICA;HLA-A;HLA-A29.1;LOC730410;HLA-B;HLA-C similar to HLA class I histocompatibility antigen, B-18 alpha chain precursor	1	auto	99	DGEDQTQDTELVETRPAGDR		iTRAQ4plex@N-term; Deamidated(Q)@7; Oxidation(D)@8; Dehydrated(E)@13; Deamidated(R)@15		0.0222	2375.07	792.697	2375.05	792.69	3	16	32.0456	24.16	77.63	29.57	32.01	101.79	61.58	0.604971	-0.725062	-0.659831	1.32492	0.380909	0.405902	-1.39248	-0.0115115	-1.18332	-0.597418	0.31122	1.08252	-1.68399	0.114388	-0.328989	0.874345
590	97	31	2	11.8	58.3554	IPI:IPI00023006.1; IPI:IPI00008603.1	ACTC1 Actin, alpha cardiac muscle 1; ACTA2 Actin, aortic smooth muscle	1	auto	99	YPIEHGIITNWDDMEK		iTRAQ4plex@N-term; iTRAQ4plex(K)@16		-1.01911	2247.09	750.037	2248.11	750.377	3	17	45.97	73.54	133.79	70.52	54.94	207.33	125.46	0.605122	-0.724701	-0.659471	0.747076	0.527095	-0.420672	-0.923866	-0.838086	-0.71471	-0.776398	0.549667	0.77907	-0.863369	-0.360176	0.491636	0.399781
152	96	3	18.09	18.09	55.5944	IPI:IPI00465028.7	TPI1 Isoform 1 of Triosephosphate isomerase	1	auto	99	KQSLGELIGTLNAAK		iTRAQ4plex@N-term; iTRAQ4plex(K)@1; iTRAQ4plex(K)@15	missed K-Q@1	-0.0448897	1974.14	659.054	1974.18	659.069	3	14	46.9135	25.5	65.35	38.56	16.44	90.85	55	0.605394	-0.724055	-0.658824	0.644706	0.590054	-0.633287	-0.761082	-1.0507	-0.551927	-0.801314	0.390207	0.426349	-1.35769	-1.22989	-0.00268487	-0.469938
326	95	13	4	4	29.7552	IPI:IPI00783061.1; IPI:IPI00220644.8	PKM2 58 kDa protein; PKM2 Isoform M1 of Pyruvate kinase isozymes M1/M2	1	auto	99	GDLGIEIPAEK		iTRAQ4plex@N-term; iTRAQ4plex(K)@11		-0.0112672	1428.8	715.405	1428.81	715.411	2	19	41.0955	132.98	323.33	153.13	128.5	456.31	281.63	0.61719	-0.696213	-0.630982	0.966311	0.473603	-0.0494409	-1.07825	-0.466855	-0.869095	-0.667975	0.411283	0.839156	-1.2818	-0.252989	0.073207	0.506968
200	94	6	7.52	7.52	73.1343	IPI:IPI00744618.1	STMN1 Stathmin 1 variant (Fragment)	1	auto	99	DLSLEEIQK		iTRAQ4plex@N-term; iTRAQ4plex(K)@9		-0.00550309	1361.76	681.887	1361.76	681.89	2	15	39.7101	76.89	178.15	98.9	62.17	255.04	161.07	0.631548	-0.663036	-0.597805	0.808558	0.55515	-0.306577	-0.84905	-0.723991	-0.639895	-0.681943	0.431603	0.628615	-1.21222	-0.669752	0.142781	0.0902046
554	93	30	2	24.1	60.1485	IPI:IPI00848058.1; IPI:IPI00021440.1	ACTB Actin, cytoplasmic 2; ACTG1;PSPHL Actin, cytoplasmic 2	1	auto	99	EEEIAALVIDNGSGMCK		Protein Terminal Acetyl@N-term; Deamidated(N)@11; Carbamidomethyl(C)@16; iTRAQ4plex(K)@17	cleaved M-E@N-term	-0.0235344	2021.92	1011.97	2021.94	1011.98	2	18	53.7779	32.31	49.13	23.74	31.3	81.44	55.04	0.675835	-0.565257	-0.500026	0.96874	0.483208	-0.0458181	-1.04928	-0.463232	-0.840129	-0.65168	0.657643	1.31845	-0.604623	0.398843	0.750382	1.1588
875	92	57	1.4	1.4	34.4737	IPI:IPI00004504.1	CXorf9 SH3 protein expressed in lymphocytes homolog	1	auto	96	LLTAAELLLDYDTGSEEAEEGAESSQEPVAHTVSEPK	1	iTRAQ4plex@N-term; Phospho(T)@13; Phospho(S)@15; iTRAQ4plex(K)@37		0.0316607	4363.01	1091.76	4362.98	1091.75	4	14	57.5006	29.73	69.29	42.28	24.91	99.02	67.19	0.67855	-0.559473	-0.494243	0.837874	0.610189	-0.255194	-0.712672	-0.672608	-0.503516	-0.588062	0.429066	0.589167	-1.22073	-0.76325	0.134277	-0.00329385
360	91	17	3.7	3.7	37.6161	IPI:IPI00003865.1	HSPA8 Isoform 1 of Heat shock cognate 71 kDa protein	1	auto	98	DNNLLGK		iTRAQ4plex@N-term; iTRAQ4plex(K)@7		-0.0229936	1060.59	531.302	1060.61	531.313	2	12	32.1334	24.05	132.72	68.15	38.73	156.77	106.88	0.681763	-0.552658	-0.487427	1.6104	0.513487	0.687415	-0.9616	0.270001	-0.752445	-0.241222	0.181209	0.568305	-2.46428	-0.815262	-1.10927	-0.0553056
218	90	7	7.43	7.43	31.3364	IPI:IPI00465248.5	ENO1 Isoform alpha-enolase of Alpha-enolase	1	auto	99	DATNVGDEGGFAPNILENK		iTRAQ4plex@N-term; No iTRAQ4plex(K)@19		-0.032755	2103.99	702.336	2104.02	702.347	3	20	43.0354	31.91	117.76	45.52	57.16	149.67	102.68	0.686043	-0.54363	-0.478399	1.79129	0.386549	0.840997	-1.37128	0.423584	-1.16212	-0.369269	0.270975	1.25571	-1.88377	0.328505	-0.528764	1.08846
651	89	33	2	2	9.08163	IPI:IPI00019502.3	MYH9 Myosin-9	1	auto	99	DFSALESQLQDTQELLQEENR		iTRAQ4plex@N-term		0.0140511	2636.28	879.768	2636.27	879.764	3	20	54.9475	19.08	63.74	34.05	23.2	82.82	57.25	0.691258	-0.532704	-0.467473	1.21593	0.534201	0.282064	-0.904544	-0.13535	-0.695389	-0.415369	0.299341	0.681351	-1.74014	-0.55353	-0.385133	0.206427
321	88	13	4	4	29.7552	IPI:IPI00783061.1; IPI:IPI00220644.8	PKM2 58 kDa protein; PKM2 Isoform M1 of Pyruvate kinase isozymes M1/M2	1	auto	99	GDLGIEIPAEK		iTRAQ4plex@N-term; iTRAQ4plex(K)@11		-0.0135864	1428.79	715.404	1428.81	715.411	2	19	41.0333	127.83	261.78	157.28	118.83	389.61	276.11	0.708683	-0.496788	-0.431557	0.929594	0.60081	-0.105327	-0.73502	-0.522741	-0.525864	-0.524303	0.488311	0.755532	-1.03413	-0.404436	0.320877	0.35552
884	87	58	1.31	1.31	20.6235	IPI:IPI00169383.3	PGK1 Phosphoglycerate kinase 1	1	auto	95	DCVGPEVEK		iTRAQ4plex@N-term; Carbamidomethyl(C)@2; iTRAQ4plex(K)@9		-0.0223071	1319.64	660.828	1319.66	660.839	2	12	30.0272	77.3	159.28	112.21	56.13	236.58	168.34	0.711556	-0.49095	-0.425719	0.726132	0.704483	-0.461696	-0.505364	-0.87911	-0.296208	-0.587659	0.485309	0.500223	-1.04302	-0.999357	0.31198	-0.239401
784	86	48	2	2	31.4961	IPI:IPI00221222.7	SUB1 Activated RNA polymerase II transcriptional coactivator p15	1	auto	99	DDNMFQIGK		iTRAQ4plex@N-term; iTRAQ4plex(K)@9		-0.0102092	1354.67	678.342	1354.68	678.347	2	16	40.3278	60.03	211.65	134.67	64.73	271.68	199.4	0.733952	-0.446243	-0.381012	1.07829	0.636286	0.108751	-0.652252	-0.308663	-0.443097	-0.37588	0.283629	0.480656	-1.81792	-1.05692	-0.46292	-0.296966
536	85	30	2	24.1	60.1485	IPI:IPI00848058.1; IPI:IPI00021440.1	ACTB Actin, cytoplasmic 2; ACTG1;PSPHL Actin, cytoplasmic 2	1	auto	99	EEEIAALVIDNGSGMCK		Protein Terminal Acetyl@N-term; Deamidated(N)@11; Carbamidomethyl(C)@16; iTRAQ4plex(K)@17	cleaved M-E@N-term	-0.026708	2021.91	1011.96	2021.94	1011.98	2	20	53.69	29.12	47.1	26.08	30.11	76.22	56.19	0.737208	-0.439856	-0.374625	1.034	0.553715	0.0482324	-0.852783	-0.369181	-0.643628	-0.506405	0.618259	1.15452	-0.693717	0.207299	0.661288	0.967255
320	84	13	4	4	29.7552	IPI:IPI00783061.1; IPI:IPI00220644.8	PKM2 58 kDa protein; PKM2 Isoform M1 of Pyruvate kinase isozymes M1/M2	1	auto	99	GADFLVTEVENGGSLGSK		iTRAQ4plex@N-term; Deamidated(N)@11; iTRAQ4plex(K)@18		0.0434139	2068.1	690.374	2068.06	690.36	3	16	45.203	25.09	34.54	20.63	23.84	59.63	44.47	0.745766	-0.423206	-0.357975	0.950179	0.597279	-0.0737282	-0.743524	-0.491142	-0.534369	-0.512755	0.726404	1.1556	-0.461156	0.20864	0.89385	0.968597
58	83	2	21.52	21.52	45.3202	IPI:IPI00745872.2; IPI:IPI00022434.3	ALB Isoform 1 of Serum albumin precursor; ALB Serum albumin	1	auto	99	KVPQVSTPTLVEVSR	1	iTRAQ4plex@N-term; iTRAQ4plex(K)@1; Phospho(T)@7	missed K-V@1	0.0115266	2007.11	670.045	2007.1	670.041	3	18	38.6518	104.3	254.56	159.28	108.99	358.86	268.27	0.747562	-0.419735	-0.354505	1.04497	0.625707	0.0634566	-0.676441	-0.353957	-0.467285	-0.410621	0.409727	0.684267	-1.28727	-0.547369	0.0677385	0.212587
219	82	7	7.43	7.43	31.3364	IPI:IPI00465248.5	ENO1 Isoform alpha-enolase of Alpha-enolase	1	auto	99	DATNVGDEGGFAPNILENK		iTRAQ4plex@N-term; No iTRAQ4plex(K)@19		-0.0272622	2103.99	702.338	2104.02	702.347	3	21	43.1236	16.46	85.37	39.73	36.92	101.83	76.65	0.752725	-0.409805	-0.344574	2.24301	0.465386	1.16544	-1.1035	0.748025	-0.894345	-0.0731602	0.192808	0.929273	-2.37476	-0.105826	-1.01976	0.65413
169	81	4	9.05	9.05	87.013	IPI:IPI00783680.2	SOD1 Superoxide dismutase	1	auto	99	ADDLGKGGNEESTK		iTRAQ4plex@N-term; iTRAQ4plex(K)@6; iTRAQ4plex(K)@14	missed K-G@6	0.0308295	1851.98	618.336	1851.95	618.325	3	17	26.416	35	73.99	53.72	28.68	108.99	82.4	0.756033	-0.40348	-0.338249	0.819429	0.726044	-0.28731	-0.461871	-0.704724	-0.252716	-0.47872	0.473037	0.533879	-1.07998	-0.905414	0.27503	-0.145458
468	80	24	2.13	2.13	23.166	IPI:IPI00658013.1; IPI:IPI00549248.4	NPM1 nucleophosmin 1 isoform 3; NPM1 Isoform 1 of Nucleophosmin	1	auto	99	VDNDENEHQLSLR		iTRAQ4plex@N-term		0.00372485	1711.83	571.617	1711.82	571.616	3	14	32.2213	11.95	44.68	34.75	9.1	56.63	43.85	0.774325	-0.36899	-0.303759	0.761506	0.777753	-0.393072	-0.362616	-0.810486	-0.153461	-0.481973	0.267457	0.261871	-1.90262	-1.93307	-0.547613	-1.17312
473	79	26	2.01	2.01	27.6131	IPI:IPI00301277.1	HSPA1L Heat shock 70 kDa protein 1L	1	auto	99	ATAGDTHLGGEDFDNR		iTRAQ4plex@N-term		0.0436169	1818.87	607.297	1818.83	607.282	3	22	32.5466	22.89	36.42	34	12.37	59.31	46.37	0.781824	-0.355084	-0.289853	0.540411	0.933553	-0.887872	-0.0991962	-1.30529	0.109959	-0.597663	0.628501	0.363824	-0.670013	-1.45869	0.684992	-0.698733
276	78	10	4.27	4.27	18.638	IPI:IPI00848316.1	- Glucose phosphate isomerase	1	auto	99	VDHQTGPIVWGEPGTNGQHAFYQLIHQGTK		iTRAQ4plex@N-term; Deamidated(N)@16; iTRAQ4plex(K)@30		0.0281158	3603.84	901.967	3603.81	901.96	4	15	49.6109	49.89	132.86	78.84	65.37	182.75	144.21	0.789111	-0.3417	-0.276469	1.31028	0.593407	0.389878	-0.752907	-0.0275357	-0.543752	-0.285644	0.375508	0.829148	-1.41308	-0.270299	-0.0580791	0.489657
734	77	40	2	2	12.6806	IPI:IPI00788802.1; IPI:IPI00643920.2	TKT Transketolase variant (Fragment); TKT Transketolase	1	auto	99	NMAEQIIQEIYSQIQSK	1	iTRAQ4plex@N-term; Phospho(S)@12; iTRAQ4plex(K)@17		0.0102686	2390.19	797.737	2390.18	797.734	3	17	59.1473	9.4	63.13	38.64	18.6	72.53	57.24	0.789191	-0.341554	-0.276323	1.97872	0.61207	0.98457	-0.708231	0.567156	-0.499075	0.0340405	0.148899	0.481366	-2.74759	-1.05479	-1.39259	-0.294836
781	76	47	2	2	28.8462	IPI:IPI00086909.6	LOC440917 similar to 14-3-3 protein epsilon	1	auto	99	DNLTLWTSDMQGDGEEQNK		iTRAQ4plex@N-term; iTRAQ4plex(K)@19		-0.0298842	2468.11	823.71	2468.14	823.72	3	19	45.0628	78.68	195.48	127.79	95.42	274.16	223.21	0.81416	-0.296616	-0.231386	1.21276	0.653724	0.278295	-0.613246	-0.139119	-0.404091	-0.271605	0.402496	0.746694	-1.31295	-0.421411	0.042053	0.338545
211	75	7	7.43	7.43	31.3364	IPI:IPI00465248.5	ENO1 Isoform alpha-enolase of Alpha-enolase	1	auto	99	FTASAGIQVVGDDLTVTNPK		iTRAQ4plex@N-term; iTRAQ4plex(K)@20		-1.05911	2319.19	774.072	2320.25	774.425	3	15	46.7633	12.41	73.65	41.91	28.22	86.06	70.13	0.814897	-0.295311	-0.23008	2.27397	0.569043	1.18521	-0.813391	0.767801	-0.604236	0.0817828	0.1685	0.673348	-2.56918	-0.570577	-1.21418	0.18938
176	74	4	9.05	9.05	87.013	IPI:IPI00783680.2	SOD1 Superoxide dismutase	1	auto	99	ADDLGKGGNEESTK		iTRAQ4plex@N-term; iTRAQ4plex(K)@6; iTRAQ4plex(K)@14	missed K-G@6	0.0322943	1851.99	618.336	1851.95	618.325	3	19	26.5033	31.41	90.85	75.62	24.35	122.26	99.97	0.817684	-0.290385	-0.225154	0.775231	0.832361	-0.367302	-0.264719	-0.784716	-0.0555632	-0.42014	0.345735	0.322005	-1.53226	-1.63485	-0.177257	-0.87489
25	73	1	24.11	24.11	64.8	IPI:IPI00021439.1	ACTB Actin, cytoplasmic 1	1	auto	99	DDDIAALVVDNGSGMCK		Protein Terminal Acetyl@N-term; Deamidated(N)@11; Carbamidomethyl(C)@16; iTRAQ4plex(K)@17	cleaved M-D@N-term	-0.0348438	1965.84	983.929	1965.88	983.946	2	21	48.3241	78.54	151.72	108.39	80.02	230.26	188.41	0.818249	-0.289388	-0.224157	1.01884	0.714408	0.026933	-0.48518	-0.390481	-0.276024	-0.333252	0.517664	0.73826	-0.949912	-0.437799	0.405093	0.322157
347	72	15	4	4	30.9735	IPI:IPI00784459.1	CFL1 24 kDa protein	1	auto	99	EILVGDVGQTVDDPYATFVK	1	iTRAQ4plex@N-term; Phospho(T)@17; iTRAQ4plex(K)@20		-0.0421221	2533.22	845.413	2533.26	845.427	3	17	47.3542	83.55	169	133.53	74.57	252.55	208.1	0.823995	-0.279292	-0.214061	0.892519	0.790118	-0.164044	-0.339859	-0.581458	-0.130704	-0.356081	0.494379	0.558451	-1.01631	-0.840497	0.338694	-0.0805402
178	71	4	9.05	9.05	87.013	IPI:IPI00783680.2	SOD1 Superoxide dismutase	1	auto	99	GDGPVQGIINFEQK		iTRAQ4plex@N-term; iTRAQ4plex(K)@14		0.0155507	1788.98	597.333	1788.96	597.328	3	16	45.177	12.27	29.93	21.36	14.07	42.2	35.43	0.839573	-0.252272	-0.187041	1.1467	0.713665	0.197487	-0.486681	-0.219927	-0.277525	-0.248726	0.409957	0.658708	-1.28646	-0.602289	0.0685481	0.157667
287	70	10	4.27	4.27	18.638	IPI:IPI00848316.1	- Glucose phosphate isomerase	1	auto	98	VDHQTGPIVWGEPGTNGQHAFYQLIHQGTK		iTRAQ4plex@N-term; iTRAQ4plex(K)@30		0.040042	3602.87	721.581	3602.83	721.573	5	14	49.5227	14.32	84.98	56.4	27.45	99.3	83.85	0.844411	-0.243983	-0.178752	1.9169	0.663686	0.938775	-0.591428	0.521361	-0.382273	0.0695441	0.16851	0.486702	-2.56909	-1.03889	-1.21409	-0.278933
225	69	7	7.43	7.43	31.3364	IPI:IPI00465248.5	ENO1 Isoform alpha-enolase of Alpha-enolase	1	auto	99	DYPVVSIEDPFDQDDWGAWQK		iTRAQ4plex@N-term; No iTRAQ4plex(K)@21		0.0724731	2653.28	885.435	2653.21	885.41	3	18	57.2104	28.35	83.21	49.03	49.54	111.56	98.57	0.88356	-0.178599	-0.113368	1.74744	0.589232	0.805245	-0.763092	0.387831	-0.553937	-0.0830526	0.340704	1.0104	-1.55341	0.0149291	-0.198403	0.774886
767	68	45	2	2	27.1255	IPI:IPI00220642.7	YWHAG 14-3-3 protein gamma	1	auto	99	DNLTLWTSDQQDDDGGEGNN		iTRAQ4plex@N-term		0.0362985	2337.01	1169.51	2336.98	1169.49	2	17	43.352	67.82	199.69	118.93	119.68	267.51	238.61	0.891967	-0.164938	-0.0997074	1.76467	0.595573	0.819399	-0.747649	0.401986	-0.538494	-0.0682541	0.339626	1.00631	-1.55798	0.0090694	-0.202974	0.769026
3	67	1	24.11	24.11	64.8	IPI:IPI00021439.1	ACTB Actin, cytoplasmic 1	1	auto	99	DDDIAALVVDNGSGMCK		Protein Terminal Acetyl@N-term; Deamidated(N)@11; Carbamidomethyl(C)@16; iTRAQ4plex(K)@17	cleaved M-D@N-term	0.0119066	1965.89	983.952	1965.88	983.946	2	20	48.4384	41.72	111.66	80.52	56.54	153.38	137.06	0.893598	-0.162303	-0.0970719	1.35523	0.721118	0.438533	-0.471693	0.021119	-0.262538	-0.120709	0.373634	0.702186	-1.4203	-0.510075	-0.0652963	0.249881
171	66	4	9.05	9.05	87.013	IPI:IPI00783680.2	SOD1 Superoxide dismutase	1	auto	99	HVGDLGNVTADKDGVADVSIEDSVISLSGDHCIIGR		iTRAQ4plex@N-term; iTRAQ4plex(K)@12; Carbamidomethyl(C)@32		0.0388453	4008.05	1003.02	4008.01	1003.01	4	21	50.4045	75.6	288.61	200.94	125.34	364.21	326.28	0.895857	-0.15866	-0.0934291	1.65794	0.696234	0.729389	-0.522357	0.311975	-0.313201	-0.000612988	0.261945	0.623768	-1.93266	-0.680918	-0.577658	0.0790386
748	65	42	2	2	17.382	IPI:IPI00012442.1	G3BP1 Ras GTPase-activating protein-binding protein 1	1	auto	99	SSSPAPADIAQTVQEDLR	1	iTRAQ4plex@N-term; Phospho(S)@3		0.035436	2108.03	1055.02	2107.99	1055	2	20	47.9713	79.53	256.07	194.75	113.76	335.6	308.51	0.919279	-0.121425	-0.0561946	1.4304	0.760534	0.516422	-0.394915	0.0990086	-0.185759	-0.0433754	0.310579	0.584134	-1.68697	-0.77563	-0.331962	-0.0156735
460	64	23	2.17	2.17	28.2895	IPI:IPI00794543.1; IPI:IPI00075248.11	- 17 kDa protein; CALM1;CALM3;CALM2 Calmodulin	1	auto	99	EADIDGDGQVNYEEFVQMMTAK		iTRAQ4plex@N-term; iTRAQ4plex(K)@22		-1.0136	2776.26	926.428	2777.28	926.766	3	22	55.0615	38.5	61.58	61.92	31.54	100.08	93.46	0.933853	-0.0987328	-0.0335019	0.819221	1.00552	-0.287676	0.0079436	-0.705089	0.217099	-0.243995	0.625203	0.509367	-0.677603	-0.973223	0.677402	-0.213266
631	63	32	2	2	91.4027	IPI:IPI00005978.8	SFRS2 Splicing factor, arginine/serine-rich 2	1	auto	99	DAEDAMDAMDGAVLDGR		iTRAQ4plex@N-term		0.0461625	1894.86	632.628	1894.82	632.613	3	17	46.613	19.92	24.78	31.56	10.34	44.7	41.9	0.93736	-0.0933246	-0.0280937	0.519076	1.27361	-0.945981	0.348921	-1.3634	0.558076	-0.402659	0.803874	0.32763	-0.314959	-1.60986	1.04005	-0.849905
230	62	8	6.6	6.6	52.5	IPI:IPI00644968.1	- Similar to Heterogeneous nuclear ribonucleoprotein A1	1	auto	99	EDTEEHHLRDYFEQYGK		No iTRAQ4plex@N-term; iTRAQ4plex(K)@17	missed R-D@9	0.0340429	2339.09	780.705	2339.06	780.693	3	16	43.9692	79.92	37.23	62.6	47.76	117.15	110.36	0.94204	-0.0861396	-0.0209087	0.597598	1.68144	-0.742754	0.749697	-1.16017	0.958852	-0.100657	2.14666	0.762939	1.10209	-0.39036	2.4571	0.369597
779	61	47	2	2	28.8462	IPI:IPI00086909.6	LOC440917 similar to 14-3-3 protein epsilon	1	auto	99	DNLTLWTSDMQGDGEEQNK		iTRAQ4plex@N-term; iTRAQ4plex(K)@19		-0.027687	2468.11	823.71	2468.14	823.72	3	21	44.9747	62.01	169.55	125.11	94.49	231.56	219.6	0.94835	-0.076508	-0.0112771	1.52379	0.737894	0.607661	-0.438514	0.190247	-0.229358	-0.0195556	0.365733	0.755255	-1.45114	-0.404964	-0.0961329	0.354993
299	60	12	4.01	4.01	40.7725	IPI:IPI00418471.6	VIM Vimentin	1	auto	99	EMEENFAVEAANYQDTIGR		iTRAQ4plex@N-term		0.00880286	2330.07	777.697	2330.06	777.694	3	23	47.0277	36.49	54.71	43.43	43.34	91.2	86.77	0.951425	-0.0718375	-0.00660662	1.18772	0.793822	0.248198	-0.333113	-0.169216	-0.123957	-0.146586	0.666971	0.997928	-0.584303	-0.0029928	0.770702	0.756964
217	59	7	7.43	7.43	31.3364	IPI:IPI00465248.5	ENO1 Isoform alpha-enolase of Alpha-enolase	1	auto	99	DATNVGDEGGFAPNILENK		iTRAQ4plex@N-term; No iTRAQ4plex(K)@19		-0.0272622	2103.99	702.338	2104.02	702.347	3	20	42.9734	29.94	109.37	74.04	60.1	139.31	134.14	0.962889	-0.0545593	0.0106716	2.00735	0.676968	1.00529	-0.56284	0.587877	-0.353685	0.117096	0.27375	0.811723	-1.86907	-0.30094	-0.514066	0.459017
298	58	12	4.01	4.01	40.7725	IPI:IPI00418471.6	VIM Vimentin	1	auto	99	DGQVINETSQHHDDLE		iTRAQ4plex@N-term		0.0340333	1979.93	660.983	1979.89	660.972	3	15	31.7822	16.28	43.5	28.5	29.94	59.78	58.44	0.977584	-0.0327067	0.0325242	1.83907	0.655172	0.878974	-0.610053	0.46156	-0.400898	0.0303309	0.374253	1.05053	-1.41791	0.0711123	-0.0629096	0.831069
714	57	38	2	2	30.622	IPI:IPI00218245.1; IPI:IPI00170979.1	EVL Isoform 1 of Ena/VASP-like protein; EVL Isoform 2 of Ena/VASP-like protein	1	auto	99	SNSVEKPVSSILSR	1	iTRAQ4plex@N-term; Phospho(S)@3; iTRAQ4plex(K)@6		-0.00365116	1869.98	624.333	1869.98	624.334	3	19	38.9785	30.9	114.94	101.56	41.52	145.84	143.08	0.981075	-0.0275644	0.0376664	1.34369	0.883591	0.4262	-0.178549	0.00878592	0.0306068	0.0196964	0.268836	0.408822	-1.8952	-1.29045	-0.540197	-0.530497
303	56	12	4.01	4.01	40.7725	IPI:IPI00418471.6	VIM Vimentin	1	auto	99	DGQVINETSQHHDDLE		iTRAQ4plex@N-term		0.0340333	1979.93	660.983	1979.89	660.972	3	18	31.8439	20.56	45.05	39.43	25.08	65.61	64.51	0.983234	-0.0243929	0.040838	1.21984	0.87525	0.286697	-0.192233	-0.130717	0.0169221	-0.0568973	0.456382	0.636064	-1.13169	-0.652756	0.223318	0.1072
170	55	4	9.05	9.05	87.013	IPI:IPI00783680.2	SOD1 Superoxide dismutase	1	auto	99	GDGPVQGIINFEQK		iTRAQ4plex@N-term; iTRAQ4plex(K)@14		0.00676211	1788.97	597.33	1788.96	597.328	3	16	45.2651	15.6	25.44	19.13	21.8	41.04	40.93	0.99732	-0.00387206	0.0613588	1.39744	0.751965	0.482782	-0.411262	0.0653684	-0.202106	-0.068369	0.613208	1.13957	-0.705553	0.188491	0.649452	0.948448
400	54	20	2.46	2.46	10.7595	IPI:IPI00639931.1; IPI:IPI00008274.7	CAP1 Adenylyl cyclase-associated protein; CAP1 Adenylyl cyclase-associated protein 1	1	auto	99	PFSAPKPQTSPSPK	1	No iTRAQ4plex@N-term; iTRAQ4plex(K)@6; Phospho(S)@10; iTRAQ4plex(K)@14	cleaved K-P@N-term	-0.00835053	1835.93	612.985	1835.94	612.988	3	15	30.5531	25.46	17.04	25.18	18.23	42.5	43.41	1.02141	0.0305646	0.0957955	0.716025	1.4777	-0.481918	0.563353	-0.899332	0.772508	-0.0634116	1.49413	0.723987	0.579307	-0.465964	1.93431	0.293993
754	53	43	2	2	25.6024	IPI:IPI00607708.3	LDHA Isoform 2 of L-lactate dehydrogenase A chain	1	auto	99	DLADELALVDVIEDK		iTRAQ4plex@N-term; iTRAQ4plex(K)@15		-0.0324072	1945.02	649.346	1945.05	649.357	3	15	58.3548	7.07	21.43	26.69	3	28.5	29.69	1.04175	0.0590152	0.124246	0.424328	1.24545	-1.23675	0.316667	-1.65416	0.525823	-0.564169	0.329911	0.112402	-1.59985	-3.15326	-0.244845	-2.39331
556	52	30	2	24.1	60.1485	IPI:IPI00848058.1; IPI:IPI00021440.1	ACTB Actin, cytoplasmic 2; ACTG1;PSPHL Actin, cytoplasmic 2	1	auto	98	EEEIAALVIDNGSGMCK		Protein Terminal Acetyl@N-term; Carbamidomethyl(C)@16; iTRAQ4plex(K)@17	cleaved M-E@N-term	0.00252666	2020.96	1011.49	2020.96	1011.49	2	14	55.9418	6.93	27.99	24.84	11.74	34.92	36.58	1.04754	0.0670015	0.132232	1.69408	0.88746	0.760505	-0.172246	0.343091	0.0369091	0.19	0.247588	0.472625	-2.01398	-1.08123	-0.658979	-0.321276
470	51	25	2.02	2.02	11.6343	IPI:IPI00014177.3	SEPT2 Septin-2	1	auto	99	IYHLPDAESDEDEDFK	1	iTRAQ4plex@N-term; Phospho(S)@9; iTRAQ4plex(K)@16		0.0480464	2290.04	764.354	2289.99	764.338	3	17	42.2679	25.7	156.24	140.71	54.64	181.94	195.35	1.07371	0.102598	0.167829	2.12607	0.900602	1.08819	-0.151039	0.670775	0.0581165	0.364446	0.164491	0.388316	-2.60392	-1.3647	-1.24892	-0.604739
759	50	44	2	2	48.6188	IPI:IPI00384857.3	HN1 Isoform 2 of Hematological and neurological expressed 1 protein	1	auto	99	RNSSEASSGDFLDLK	1	iTRAQ4plex@N-term; Phospho(S)@4; iTRAQ4plex(K)@15	missed R-N@1	-0.0266874	1992.91	665.312	1992.94	665.321	3	19	41.801	29.74	68.45	67.75	37.74	98.19	105.49	1.07435	0.103458	0.168689	1.269	0.989774	0.34369	-0.0148296	-0.0737239	0.194326	0.060301	0.434478	0.557048	-1.20265	-0.844127	0.152359	-0.08417
762	49	44	2	2	48.6188	IPI:IPI00384857.3	HN1 Isoform 2 of Hematological and neurological expressed 1 protein	1	auto	99	RNSSEASSGDFLDLK	1	iTRAQ4plex@N-term; Phospho(S)@3; iTRAQ4plex(K)@15	missed R-N@1	-0.0243072	1992.92	665.312	1992.94	665.321	3	23	41.765	22.29	64.86	59.26	39.24	87.15	98.5	1.13024	0.176623	0.241854	1.76043	0.91366	0.815928	-0.13027	0.398515	0.0788851	0.2387	0.343663	0.662167	-1.54093	-0.594734	-0.185927	0.165223
334	48	14	4	4	29.6029	IPI:IPI00789393.1; IPI:IPI00554652.2; IPI:IPI00013260.3	LSP1 lymphocyte-specific protein 1 isoform 2; LSP1 50 kDa protein; LSP1 Lymphocyte-specific protein 1	1	auto	99	EDSDEVHLEELSLSK		iTRAQ4plex@N-term; iTRAQ4plex(K)@15		-0.0335352	2016.98	673.333	2017.01	673.344	3	18	41.5886	18.44	43.19	33.65	36.24	61.63	69.89	1.13403	0.181453	0.246684	1.96529	0.779116	0.974744	-0.360091	0.557331	-0.150935	0.203198	0.426951	1.07697	-1.22786	0.106976	0.127146	0.866933
224	47	7	7.43	7.43	31.3364	IPI:IPI00465248.5	ENO1 Isoform alpha-enolase of Alpha-enolase	1	auto	99	DYPVVSIEDPFDQDDWGAWQK		iTRAQ4plex@N-term; No iTRAQ4plex(K)@21		0.0902333	2653.3	885.441	2653.21	885.41	3	17	57.1224	21.22	64.09	51.39	47.19	85.31	98.58	1.15555	0.20858	0.273811	2.22385	0.801841	1.15306	-0.318612	0.735643	-0.109456	0.313093	0.331097	0.918272	-1.59467	-0.123006	-0.239669	0.63695
383	46	18	3.3	3.3	17.931	IPI:IPI00072377.1	SET Isoform 1 of Protein SET	1	auto	95	EFHLNESGDPSSK		iTRAQ4plex@N-term; iTRAQ4plex(K)@13		-0.0346258	1733.81	578.944	1733.85	578.956	3	12	33.1262	15.34	37.6	45.69	16.12	52.94	61.81	1.16755	0.223482	0.288713	1.05085	1.21516	0.0715533	0.281146	-0.34586	0.490301	0.0722204	0.407979	0.352812	-1.29343	-1.50303	0.0615709	-0.74307
335	45	14	4	4	29.6029	IPI:IPI00789393.1; IPI:IPI00554652.2; IPI:IPI00013260.3	LSP1 lymphocyte-specific protein 1 isoform 2; LSP1 50 kDa protein; LSP1 Lymphocyte-specific protein 1	1	auto	99	QASIELPSMAVASTK	1	Gln->pyro-Glu@N-term; Phospho(S)@3; iTRAQ4plex(K)@15		-0.00974754	1738.82	870.419	1738.83	870.424	2	16	46.2344	40.64	112.19	98.88	81.73	152.83	180.61	1.18177	0.24095	0.306181	2.01107	0.881362	1.00797	-0.182193	0.590552	0.026962	0.308757	0.362243	0.826557	-1.46497	-0.274813	-0.109967	0.485143
196	44	6	7.52	7.52	73.1343	IPI:IPI00744618.1	STMN1 Stathmin 1 variant (Fragment)	1	auto	99	ESVPEFPLSPPK	1	iTRAQ4plex@N-term; Phospho(S)@9; iTRAQ4plex(K)@12		-0.00556849	1693.85	565.625	1693.86	565.626	3	15	43.6526	20.43	51.15	51.7	33.13	71.58	84.83	1.18511	0.245018	0.310249	1.62163	1.01075	0.697449	0.01543	0.280035	0.224585	0.25231	0.399413	0.640812	-1.32405	-0.642026	0.0309601	0.11793
290	43	11	4.02	4.02	42.9167	IPI:IPI00789337.1	YWHAZ Tyrosine 3-monooxygenasea/tryptophan 5-monooxygenase activation protein zeta	1	auto	99	GIVDQSQQAYQEAFEISK		iTRAQ4plex@N-term; iTRAQ4plex(K)@18		-0.0349504	2328.15	777.057	2328.18	777.069	3	18	46.4107	30.17	48.5	46.93	46.43	78.67	93.36	1.18673	0.246991	0.312222	1.53895	0.967629	0.621943	-0.0474743	0.204529	0.161681	0.183105	0.622062	0.989346	-0.68487	-0.0154532	0.670135	0.744503
337	42	14	4	4	29.6029	IPI:IPI00789393.1; IPI:IPI00554652.2; IPI:IPI00013260.3	LSP1 lymphocyte-specific protein 1 isoform 2; LSP1 50 kDa protein; LSP1 Lymphocyte-specific protein 1	1	auto	99	QASIELPSMAVASTK	1	Gln->pyro-Glu@N-term; Phospho(S)@3; iTRAQ4plex(K)@15		-0.0511271	1738.78	870.398	1738.83	870.424	2	16	46.1462	53.66	107.54	116.12	89.43	161.2	205.55	1.27512	0.350638	0.415869	1.6666	1.07978	0.736912	0.110743	0.319498	0.319899	0.319698	0.498977	0.770152	-1.00295	-0.376786	0.352051	0.383171
306	41	12	4.01	4.01	40.7725	IPI:IPI00418471.6	VIM Vimentin	1	auto	99	EMEENFAVEAANYQDTIGR		iTRAQ4plex@N-term		0.0567738	2330.12	777.713	2330.06	777.694	3	17	47.1159	16.28	43.89	50.07	31.05	60.17	81.12	1.34818	0.431013	0.496244	1.90725	1.14081	0.931493	0.190054	0.514079	0.39921	0.456644	0.370927	0.620132	-1.43079	-0.689353	-0.0757865	0.0706033
891	40	59	1.3	1.3	12.2549	IPI:IPI00514586.2	NUCKS1 23 kDa protein	1	auto	95	ATVTPSPVK	1	iTRAQ4plex@N-term; Phospho(S)@6; iTRAQ4plex(K)@9		-0.00551239	1266.68	634.346	1266.68	634.349	2	12	27.953	19.09	63.2	83.46	32.65	82.29	116.11	1.41099	0.496703	0.561934	1.71032	1.32057	0.774266	0.40116	0.356852	0.610316	0.483584	0.302057	0.391205	-1.72711	-1.354	-0.372102	-0.594045
825	39	56	1.4	1.4	34.5224	IPI:IPI00787000.1	LOC731605 similar to Bcl-2-associated transcription factor 1	1	auto	96	DLFDYSPPLHK	1	iTRAQ4plex@N-term; Phospho(S)@6; iTRAQ4plex(K)@11		0.0312226	1698.86	567.293	1698.83	567.283	3	13	45.7057	18.69	31.86	48.82	26.8	50.55	75.62	1.49594	0.581057	0.646288	1.43392	1.53233	0.519966	0.615726	0.102553	0.824881	0.463717	0.586629	0.548955	-0.76948	-0.865239	0.585525	-0.105283
126	38	2	21.52	21.52	45.3202	IPI:IPI00745872.2; IPI:IPI00022434.3	ALB Isoform 1 of Serum albumin precursor; ALB Serum albumin	1	auto	99	VPQVSTPTLVEVSR		iTRAQ4plex@N-term		0.0223977	1654.96	552.661	1654.94	552.653	3	17	41.9153	14.53	24.88	38.69	20.81	39.41	59.5	1.50977	0.594328	0.659559	1.43221	1.55506	0.518242	0.636974	0.100829	0.84613	0.473479	0.584003	0.537865	-0.775952	-0.894684	0.579053	-0.134727
127	37	2	21.52	21.52	45.3202	IPI:IPI00745872.2; IPI:IPI00022434.3	ALB Isoform 1 of Serum albumin precursor; ALB Serum albumin	1	auto	98	VPQVSTPTLVEVSR		iTRAQ4plex@N-term		0.0163556	1654.95	552.659	1654.94	552.653	3	13	42.0035	0	22.02	22.81	17.26	22.02	40.07	1.81971	0.863708	0.928939		1.03588		0.050852		0.260007	0.260007	0	0.756686		-0.402234		0.357723
338	36	14	4	4	29.6029	IPI:IPI00789393.1; IPI:IPI00554652.2; IPI:IPI00013260.3	LSP1 lymphocyte-specific protein 1 isoform 2; LSP1 50 kDa protein; LSP1 Lymphocyte-specific protein 1	1	auto	99	QASIELPSMAVASTK	1	Gln->pyro-Glu@N-term; Phospho(S)@3; iTRAQ4plex(K)@15		-0.022076	1738.81	870.413	1738.83	870.424	2	15	46.3225	22.56	52.21	80.4	68.63	74.77	149.03	1.99318	0.995071	1.0603	3.04211	1.53993	1.60507	0.622869	1.18766	0.832025	1.00984	0.432101	0.853607	-1.21056	-0.228356	0.144446	0.5316
787	35	49	2	2	16.25	IPI:IPI00852845.1; IPI:IPI00789698.1; IPI:IPI00789101.1; IPI:IPI00741006.2; IPI:IPI00015029.1	hCG_2028557 similar to unactive progesterone receptor, 23 kD; PTGES3 19 kDa protein; PTGES3 19 kDa protein; hCG_2028557 hypothetical protein LOC284672; PTGES3 Prostaglandin E synthase 3	1	auto	99	DWEDDSDEDMSNFDR	1	iTRAQ4plex@N-term; Phospho(S)@6		-0.0343875	2098.69	1050.35	2098.72	1050.37	2	22	40.857	105.58	245.67	458.8	252.59	351.25	711.39	2.02531	1.01814	1.08337	2.3924	1.86755	1.25846	0.901144	0.841047	1.1103	0.975673	0.429764	0.550545	-1.21839	-0.861068	0.13662	-0.101111
728	34	39	2	2	25.6466	IPI:IPI00216746.1; IPI:IPI00216049.1	HNRPK Isoform 2 of Heterogeneous nuclear ribonucleoprotein K; HNRPK Isoform 1 of Heterogeneous nuclear ribonucleoprotein K	1	auto	99	IIPTLEEGLQLPSPTATSQLPLESDAVECLNYQHYK	1	iTRAQ4plex@N-term; Phospho(S)@24; Carbamidomethyl(C)@29; iTRAQ4plex(K)@36		0.130861	4422.33	1106.59	4422.19	1106.56	4	17	58.0029	31.07	56.62	127.98	62.94	87.69	190.92	2.17722	1.12248	1.18771	2.02575	2.26033	1.01845	1.17653	0.601041	1.38569	0.993366	0.548746	0.491796	-0.86579	-1.02387	0.489216	-0.263913
788	33	49	2	2	16.25	IPI:IPI00852845.1; IPI:IPI00789698.1; IPI:IPI00789101.1; IPI:IPI00741006.2; IPI:IPI00015029.1	hCG_2028557 similar to unactive progesterone receptor, 23 kD; PTGES3 19 kDa protein; PTGES3 19 kDa protein; hCG_2028557 hypothetical protein LOC284672; PTGES3 Prostaglandin E synthase 3	1	auto	99	DWEDDSDEDMSNFDR	1	iTRAQ4plex@N-term; Phospho(S)@6		-0.0346317	2098.69	1050.35	2098.72	1050.37	2	15	40.9452	61.96	121.7	295.57	148.99	183.66	444.56	2.42056	1.27534	1.34057	2.40462	2.42868	1.26581	1.28017	0.848393	1.48933	1.16886	0.509121	0.504077	-0.97392	-0.988284	0.381085	-0.228328
101	32	2	21.52	21.52	45.3202	IPI:IPI00745872.2; IPI:IPI00022434.3	ALB Isoform 1 of Serum albumin precursor; ALB Serum albumin	1	auto	98	ECCHGDLLECADDRADLAK		Glu->pyro-Glu@N-term; Carbamidomethyl(C)@2; Carbamidomethyl(C)@3; Carbamidomethyl(C)@10; iTRAQ4plex(K)@19	cleaved T-E@N-term; missed R-A@14	-0.00862525	2373.02	792.013	2373.03	792.016	3	14	39.4715	13.58	18.95	55.46	41.71	32.53	97.17	2.98709	1.57874	1.64397	3.07143	2.92665	1.61891	1.54925	1.2015	1.75841	1.47995	0.716623	0.752074	-0.480714	-0.411054	0.874291	0.348902
262	31	9	6.09	6.09	30.1435	IPI:IPI00010471.5	LCP1 Plastin-2	1	auto	99	GSVSDEEMMELR	1	iTRAQ4plex@N-term; Phospho(S)@2		0.00777713	1605.66	803.838	1605.65	803.834	2	17	40.5042	35.55	98.75	184.47	223.75	134.3	408.22	3.03961	1.60389	1.66912	6.29395	1.86805	2.65397	0.901534	2.23655	1.11069	1.67362	0.36	1.21293	-1.47393	0.278501	-0.118926	1.03846
727	30	39	2	2	25.6466	IPI:IPI00216746.1; IPI:IPI00216049.1	HNRPK Isoform 2 of Heterogeneous nuclear ribonucleoprotein K; HNRPK Isoform 1 of Heterogeneous nuclear ribonucleoprotein K	1	auto	99	IIPTLEEGLQLPSPTATSQLPLESDAVECLNYQHYK	1	iTRAQ4plex@N-term; Phospho(S)@24; Carbamidomethyl(C)@29; iTRAQ4plex(K)@36		0.0405341	4422.24	1106.57	4422.19	1106.56	4	17	57.9149	16.34	40.76	111.67	62.67	57.1	174.34	3.05324	1.61034	1.67557	3.83537	2.7397	1.93937	1.45402	1.52195	1.66317	1.59256	0.400883	0.561207	-1.31875	-0.833395	0.0362591	-0.0734383
64	29	2	21.52	21.52	45.3202	IPI:IPI00745872.2; IPI:IPI00022434.3	ALB Isoform 1 of Serum albumin precursor; ALB Serum albumin	1	auto	97	YLYEIAR		iTRAQ4plex@N-term		-0.00461972	1070.58	536.299	1070.59	536.301	2	12	42.735	17.88	19.52	0	125.8	37.4	125.8	3.36364	1.75002	1.81525	7.03579	0	2.81471		2.3973			0.915984		-0.126606		1.2284
117	28	2	21.52	21.52	45.3202	IPI:IPI00745872.2; IPI:IPI00022434.3	ALB Isoform 1 of Serum albumin precursor; ALB Serum albumin	1	auto	97	QTALVELVK		iTRAQ4plex@N-term; Methyl(L)@7; iTRAQ4plex(K)@9		-0.00901269	1301.81	651.911	1301.82	651.915	2	14	47.4684	23.08	27.89	0	183.56	50.97	183.56	3.60133	1.84853	1.91376	7.95321	0	2.99154		2.57412			0.827537		-0.273105		1.0819
724	27	39	2	2	25.6466	IPI:IPI00216746.1; IPI:IPI00216049.1	HNRPK Isoform 2 of Heterogeneous nuclear ribonucleoprotein K; HNRPK Isoform 1 of Heterogeneous nuclear ribonucleoprotein K	1	auto	99	IIPTLEEGLQLPSPTATSQLPLESDAVECLNYQHYK	1	iTRAQ4plex@N-term; Phospho(S)@18; Carbamidomethyl(C)@29; iTRAQ4plex(K)@36		0.0405341	4422.24	1106.57	4422.19	1106.56	4	17	57.941	11.19	30.37	108.72	45.52	41.56	154.24	3.71126	1.89191	1.95714	4.06792	3.57985	2.02429	1.8399	1.60688	2.04905	1.82797	0.368456	0.41869	-1.44044	-1.25604	-0.0854318	-0.496088
289	26	11	4.02	4.02	42.9167	IPI:IPI00789337.1	YWHAZ Tyrosine 3-monooxygenasea/tryptophan 5-monooxygenase activation protein zeta	1	auto	99	DNLTLWTSDTQGDEAEAGEGGEN		iTRAQ4plex@N-term		0.0519792	2552.14	851.722	2552.09	851.704	3	15	44.5602	12.22	82.14	243.99	148.26	94.36	392.25	4.15695	2.05553	2.12076	12.1326	2.97042	3.60081	1.57067	3.1834	1.77982	2.48161	0.14877	0.607648	-2.74884	-0.718693	-1.39384	0.0412639
108	25	2	21.52	21.52	45.3202	IPI:IPI00745872.2; IPI:IPI00022434.3	ALB Isoform 1 of Serum albumin precursor; ALB Serum albumin	1	auto	99	KVPQVSTPTLVEVSR		iTRAQ4plex@N-term; iTRAQ4plex(K)@1	missed K-V@1	0.0415651	1927.18	643.399	1927.13	643.385	3	18	39.1549	12.12	36.79	141.77	73.11	48.91	214.88	4.39338	2.13533	2.20056	6.03218	3.85349	2.59268	1.94617	2.17527	2.15532	2.16529	0.329437	0.515694	-1.60192	-0.955412	-0.246919	-0.195455
187	24	5	8.35	8.35	44.2177	IPI:IPI00022432.1	TTR Transthyretin precursor	1	auto	99	KAADDTWEPFASGK		iTRAQ4plex@N-term; iTRAQ4plex(K)@1; Methyl(D)@5; iTRAQ4plex(K)@14	missed K-A@1	0.0408811	1968.07	657.032	1968.03	657.018	3	19	39.9748	12.26	30.48	136.35	57.15	42.74	193.5	4.52737	2.17867	2.24391	4.6615	4.47343	2.22079	2.16138	1.80338	2.37054	2.08696	0.402231	0.419142	-1.3139	-1.25449	0.0411012	-0.494533
63	23	2	21.52	21.52	45.3202	IPI:IPI00745872.2; IPI:IPI00022434.3	ALB Isoform 1 of Serum albumin precursor; ALB Serum albumin	1	auto	98	QTALVELVK		iTRAQ4plex@N-term; Methyl(L)@7; iTRAQ4plex(K)@9		-0.00644935	1301.81	651.912	1301.82	651.915	2	14	47.5566	22.01	27.29	181.83	60.46	49.3	242.29	4.9146	2.29708	2.36231	2.74693	6.66288	1.45782	2.73615	1.04041	2.9453	1.99285	0.806523	0.332508	-0.310213	-1.58854	1.04479	-0.828581
65	22	2	21.52	21.52	45.3202	IPI:IPI00745872.2; IPI:IPI00022434.3	ALB Isoform 1 of Serum albumin precursor; ALB Serum albumin	1	auto	96	LVTDLTK		iTRAQ4plex@N-term; iTRAQ4plex(K)@7		-0.00612045	1076.66	539.338	1076.67	539.342	2	12	37.4171	17.27	47.86	0	354.9	65.13	354.9	5.4491	2.44602	2.51125	20.5501	0	4.36107		3.94366			0.360844		-1.47055		-0.115547
96	21	2	21.52	21.52	45.3202	IPI:IPI00745872.2; IPI:IPI00022434.3	ALB Isoform 1 of Serum albumin precursor; ALB Serum albumin	1	auto	99	ECCHGDLLECADDR		iTRAQ4plex@N-term; Carbamidomethyl(C)@2; Carbamidomethyl(C)@3; Carbamidomethyl(C)@10	cleaved T-E@N-term	-0.0162526	1892.74	631.921	1892.76	631.926	3	20	34.2183	9.12	26.48	131.64	71.58	35.6	203.22	5.70843	2.51309	2.57832	7.84868	4.9713	2.97245	2.31362	2.55504	2.52278	2.53891	0.344411	0.543756	-1.5378	-0.878969	-0.182792	-0.119013
109	20	2	21.52	21.52	45.3202	IPI:IPI00745872.2; IPI:IPI00022434.3	ALB Isoform 1 of Serum albumin precursor; ALB Serum albumin	1	auto	99	KVPQVSTPTLVEVSR		iTRAQ4plex@N-term; iTRAQ4plex(K)@1	missed K-V@1	0.0512692	1927.19	643.403	1927.13	643.385	3	18	39.2431	12.37	25.49	155.8	64.87	37.86	220.67	5.82858	2.54314	2.60838	5.24414	6.1122	2.39071	2.61169	1.97329	2.82085	2.39707	0.485288	0.416367	-1.04309	-1.26407	0.311919	-0.504115
60	19	2	21.52	21.52	45.3202	IPI:IPI00745872.2; IPI:IPI00022434.3	ALB Isoform 1 of Serum albumin precursor; ALB Serum albumin	1	auto	99	SHCIAEVEN		iTRAQ4plex@N-term; Carbamidomethyl(C)@3; Methyl(N)@9	cleaved N-D@C-term	0.0273885	1215.59	608.805	1215.57	608.791	2	16	27.1666	2.92	14.44	13.28	97.94	17.36	111.22	6.40668	2.67958	2.74481	33.5411	0.919668	5.06786	-0.120816	4.65044	0.0883399	2.36939	0.202216	7.375	-2.30603	2.88264	-0.951025	3.6426
61	18	2	21.52	21.52	45.3202	IPI:IPI00745872.2; IPI:IPI00022434.3	ALB Isoform 1 of Serum albumin precursor; ALB Serum albumin	1	auto	99	VPQVSTPTLVEVSR	1	iTRAQ4plex@N-term; Phospho(T)@6		0.0144891	1734.92	868.466	1734.9	868.459	2	19	41.4122	30.17	98.47	499.77	341.21	128.64	840.98	6.53747	2.70873	2.77396	11.3096	5.07535	3.49947	2.34351	3.08206	2.55266	2.81736	0.306388	0.682734	-1.70657	-0.550604	-0.351564	0.209352
188	17	5	8.35	8.35	44.2177	IPI:IPI00022432.1	TTR Transthyretin precursor	1	auto	99	LGISPFHEHAEVVFTANDSGPR	1	iTRAQ4plex@N-term; Phospho(S)@4; Oxidation(H)@9	cleaved A-L@N-term	0.139086	2619.36	874.128	2619.22	874.082	3	16	58.5829	17.58	33.43	232.35	134.92	51.01	367.27	7.19996	2.84799	2.91322	7.67463	6.95034	2.9401	2.79708	2.52268	3.00624	2.76446	0.525875	0.580676	-0.927208	-0.784195	0.427797	-0.0242389
125	16	2	21.52	21.52	45.3202	IPI:IPI00745872.2; IPI:IPI00022434.3	ALB Isoform 1 of Serum albumin precursor; ALB Serum albumin	1	auto	99	VPQVSTPTLVEVSR	1	iTRAQ4plex@N-term; Phospho(T)@6		0.0174186	1734.92	868.468	1734.9	868.459	2	19	41.2718	19.72	84.22	459.89	307.72	103.94	767.61	7.38513	2.88462	2.94985	15.6045	5.46058	3.96389	2.44905	3.54647	2.65821	3.10234	0.234149	0.669117	-2.0945	-0.579671	-0.739498	0.180286
186	15	5	8.35	8.35	44.2177	IPI:IPI00022432.1	TTR Transthyretin precursor	1	auto	99	ALGISPFHEHAEVVFTANDSGPR		iTRAQ4plex@N-term; Dehydrated(S)@5; Carboxy(E)@9		0.0246963	2620.3	874.442	2620.28	874.434	3	20	58.6189	9.11	26.62	192.98	104.34	35.73	297.32	8.3213	3.05681	3.12204	11.4533	7.24944	3.5177	2.85787	3.10028	3.06702	3.08365	0.342224	0.540678	-1.54699	-0.887159	-0.191982	-0.127202
99	14	2	21.52	21.52	45.3202	IPI:IPI00745872.2; IPI:IPI00022434.3	ALB Isoform 1 of Serum albumin precursor; ALB Serum albumin	1	auto	99	ECCHGDLLECADDRADLAK		Glu->pyro-Glu@N-term; Carbamidomethyl(C)@2; Carbamidomethyl(C)@3; Carbamidomethyl(C)@10; iTRAQ4plex(K)@19	cleaved T-E@N-term; missed R-A@14	0.0660776	2373.09	792.038	2373.03	792.016	3	22	39.3312	14.67	18.54	163.06	131.72	33.21	294.78	8.87624	3.14995	3.21518	8.97887	8.79504	3.16653	3.13669	2.74912	3.34585	3.04748	0.791262	0.807801	-0.337772	-0.307929	1.01723	0.452028
100	13	2	21.52	21.52	45.3202	IPI:IPI00745872.2; IPI:IPI00022434.3	ALB Isoform 1 of Serum albumin precursor; ALB Serum albumin	1	auto	99	ECCHGDLLECADDRADLAK		iTRAQ4plex@N-term; Carbamidomethyl(C)@2; Carbamidomethyl(C)@3; Carbamidomethyl(C)@10; iTRAQ4plex(K)@19	cleaved T-E@N-term; missed R-A@14	-0.00304142	2535.14	634.791	2535.14	634.792	4	15	37.8321	16.51	32.96	348.11	161.76	49.47	509.87	10.3067	3.3655	3.43073	9.7977	10.5616	3.29244	3.40076	2.87503	3.60991	3.24247	0.50091	0.464681	-0.997376	-1.10569	0.357629	-0.345732
185	12	5	8.35	8.35	44.2177	IPI:IPI00022432.1	TTR Transthyretin precursor	1	auto	99	AADDTWEPFASGK		iTRAQ4plex@N-term; Methyl(D)@4; iTRAQ4plex(K)@13		0.0219332	1695.86	848.936	1695.83	848.925	2	22	42.4443	24.15	78.04	0	1056.6	102.19	1056.6	10.3396	3.3701	3.43533	43.7516	0	5.45126		5.03385			0.309457		-1.69219		-0.337185
62	11	2	21.52	21.52	45.3202	IPI:IPI00745872.2; IPI:IPI00022434.3	ALB Isoform 1 of Serum albumin precursor; ALB Serum albumin	1	auto	98	CCTESLVNR		iTRAQ4plex@N-term; Carbamidomethyl(C)@1; Carbamidomethyl(C)@2		0.0173492	1281.61	641.812	1281.59	641.804	2	12	29.878	6.1	16.61	174.36	73.71	22.71	248.07	10.9234	3.44935	3.51458	12.0836	10.4973	3.59498	3.39195	3.17757	3.6011	3.38933	0.367249	0.422746	-1.44517	-1.24214	-0.0901658	-0.48218
94	10	2	21.52	21.52	45.3202	IPI:IPI00745872.2; IPI:IPI00022434.3	ALB Isoform 1 of Serum albumin precursor; ALB Serum albumin	1	auto	99	ECCHGDLLECADDR		iTRAQ4plex@N-term; Carbamidomethyl(C)@2; Carbamidomethyl(C)@3; Carbamidomethyl(C)@10	cleaved T-E@N-term	-0.00599929	1892.75	631.924	1892.76	631.926	3	21	33.7779	5.86	27.66	266.82	122.41	33.52	389.23	11.6119	3.53753	3.60276	20.8891	9.64642	4.38468	3.26999	3.96726	3.47915	3.72321	0.211858	0.458774	-2.23883	-1.12415	-0.883823	-0.364189
111	9	2	21.52	21.52	45.3202	IPI:IPI00745872.2; IPI:IPI00022434.3	ALB Isoform 1 of Serum albumin precursor; ALB Serum albumin	1	auto	97	LVNEVTEFAK		iTRAQ4plex@N-term; Methyl(E)@4; iTRAQ4plex(K)@10		-0.0226058	1450.8	726.41	1450.83	726.421	2	14	48.262	11.25	27.34	331.57	151.76	38.59	483.33	12.5247	3.64671	3.71194	13.4898	12.1277	3.75379	3.60023	3.33638	3.80938	3.57288	0.411485	0.457701	-1.28109	-1.12752	0.0739169	-0.367565
97	8	2	21.52	21.52	45.3202	IPI:IPI00745872.2; IPI:IPI00022434.3	ALB Isoform 1 of Serum albumin precursor; ALB Serum albumin	1	auto	99	ECCHGDLLECADDRADLAK		iTRAQ4plex@N-term; Carbamidomethyl(C)@2; Carbamidomethyl(C)@3; Carbamidomethyl(C)@10; iTRAQ4plex(K)@19	cleaved T-E@N-term; missed R-A@14	-0.00767983	2535.13	634.79	2535.14	634.792	4	23	37.3289	39.46	67.14	1076.1	420.98	106.6	1497.08	14.0439	3.81187	3.8771	10.6685	16.0277	3.41529	4.0025	2.99788	4.21165	3.60476	0.587727	0.391209	-0.766782	-1.35399	0.588224	-0.594032
95	7	2	21.52	21.52	45.3202	IPI:IPI00745872.2; IPI:IPI00022434.3	ALB Isoform 1 of Serum albumin precursor; ALB Serum albumin	1	auto	99	ECCHGDLLECADDR		iTRAQ4plex@N-term; Carbamidomethyl(C)@2; Carbamidomethyl(C)@3; Carbamidomethyl(C)@10	cleaved T-E@N-term	0.0282395	1892.79	631.936	1892.76	631.926	3	22	33.866	19.86	27.52	473.21	229.37	47.38	702.58	14.8286	3.89031	3.95554	11.5493	17.1951	3.52974	4.10393	3.11233	4.31308	3.7127	0.721657	0.484711	-0.470615	-1.0448	0.88439	-0.284847
112	6	2	21.52	21.52	45.3202	IPI:IPI00745872.2; IPI:IPI00022434.3	ALB Isoform 1 of Serum albumin precursor; ALB Serum albumin	1	auto	95	LVTDLTK		iTRAQ4plex@N-term; iTRAQ4plex(K)@7		-0.0117354	1076.66	539.336	1076.67	539.342	2	12	37.355	17.74	26.07	555.4	232.89	43.81	788.29	17.9934	4.16939	4.23463	13.128	21.3042	3.71457	4.41306	3.29716	4.62222	3.95969	0.680476	0.419319	-0.555385	-1.25388	0.799621	-0.493922
98	5	2	21.52	21.52	45.3202	IPI:IPI00745872.2; IPI:IPI00022434.3	ALB Isoform 1 of Serum albumin precursor; ALB Serum albumin	1	auto	99	ECCHGDLLECADDRADLAK		iTRAQ4plex@N-term; Carbamidomethyl(C)@2; Carbamidomethyl(C)@3; Carbamidomethyl(C)@10; iTRAQ4plex(K)@19	cleaved T-E@N-term; missed R-A@14	0.00184112	2535.14	634.793	2535.14	634.792	4	21	37.7439	19.78	31.39	751.2	327.32	51.17	1078.52	21.0772	4.39761	4.46284	16.548	23.9312	4.04859	4.58082	3.63117	4.78998	4.21057	0.630137	0.435729	-0.666263	-1.1985	0.688743	-0.438539
57	4	2	21.52	21.52	45.3202	IPI:IPI00745872.2; IPI:IPI00022434.3	ALB Isoform 1 of Serum albumin precursor; ALB Serum albumin	1	auto	99	ECCHGDLLECADDRADLAK		iTRAQ4plex@N-term; Carbamidomethyl(C)@2; Carbamidomethyl(C)@3; Carbamidomethyl(C)@10; iTRAQ4plex(K)@19	cleaved T-E@N-term; missed R-A@14	-0.00255316	2535.14	634.792	2535.14	634.792	4	25	37.3911	49.15	66.92	1786.89	726.55	116.07	2513.44	21.6545	4.4366	4.50183	14.7823	26.7019	3.8858	4.73887	3.46839	4.94803	4.20821	0.734459	0.4066	-0.445246	-1.29832	0.909759	-0.53836
495	3	27	2.01	2.01	18.2513	IPI:IPI00299402.1	PC Pyruvate carboxylase, mitochondrial precursor	1	auto	99	TSTAPAASPNVR	1	iTRAQ4plex@N-term; Phospho(S)@8		0.0567147	1394.72	698.37	1394.67	698.341	2	16	35.1867	27.45	24.84	1001.98	393.17	52.29	1395.15	26.681	4.73774	4.80297	14.3231	40.3374	3.84028	5.33404	3.42286	5.5432	4.48303	1.10507	0.392393	0.144141	-1.34963	1.49915	-0.589672
191	2	5	8.35	8.35	44.2177	IPI:IPI00022432.1	TTR Transthyretin precursor	1	auto	99	AADDTWEPFASGK		iTRAQ4plex@N-term; Methyl(D)@4; iTRAQ4plex(K)@13		0.0229097	1695.86	848.936	1695.83	848.925	2	23	42.5065	45.22	49.63	1811.46	1183.6	94.85	2995.06	31.5768	4.98079	5.04602	26.1743	36.4993	4.71008	5.1898	4.29266	5.39895	4.84581	0.911142	0.653396	-0.134251	-0.613971	1.22075	0.145985
59	1	2	21.52	21.52	45.3202	IPI:IPI00745872.2; IPI:IPI00022434.3	ALB Isoform 1 of Serum albumin precursor; ALB Serum albumin	1	auto	99	LVNEVTEFAK		iTRAQ4plex@N-term; Methyl(E)@4; iTRAQ4plex(K)@10		-0.0282207	1450.8	726.407	1450.83	726.421	2	16	48.1738	50.05	25.11	2229.51	985.65	75.16	3215.16	42.7775	5.41878	5.48401	19.6933	88.7897	4.29963	6.47232	3.88222	6.68148	5.28185	0	0.442093		-1.17758		-0.417623
												34															AVERAGES =			-0.0652309	1.14428e-16			0.417414	-0.209155	-1.61736e-16	0	-0.0196244			-1.35501	-0.759957	2.34457e-16	3.747e-16
																											Standard Deviations =			1.8058	1.8058			1.74703	1.85037	1.74703	1.85037	1.7081			0.646479	0.644253	0.646479	0.644253		Peptide #	phospho only ratios
																																														3	4.80297
																																														16	2.94985
																																														17	2.91322
																																														18	2.77396
																																														27	1.95714
																																														30	1.67557
																																														31	1.66912
																																														33	1.34057
																																														34	1.18771
																																														35	1.08337
																																														36	1.0603
																																														39	0.646288
																																														40	0.561934
																																														42	0.415869
																																														44	0.310249
																																														45	0.306181
																																														49	0.241854
																																														50	0.168689
																																														51	0.167829
																																														54	0.0957955
																																														57	0.0376664
																																														65	-0.0561946
																																														72	-0.214061
																																														77	-0.276323
																																														83	-0.354505
																																														92	-0.494243
																																														101	-0.685133
																																														103	-0.711713
																																														108	-0.826741
																																														113	-0.934858
																																														116	-1.05837
																																														125	-1.27784
																																														133	-1.44462
																																														161	-2.65273
